# Supplementary material for: Crystal structure of bis­[tris­(1,10-phenanthroline-κ2 N,N′)cobalt(II)] tetra­nitrate N,N′-(1,4-phenyl­enedicarbon­yl)diglycine solvate octa­hydrate
Source: Acta Crystallogr E Crystallogr Commun. 2015 Jul 11;71(Pt 8):910–4. doi: 10.1107/S2056989015013006 (PMC4571354; doi:10.1107/S2056989015013006)
Supplement: Supplementary file 1 [file e-71-00910-sup1.cif]

##############################################################################
#                                                                            #
# This CIF contains the data in a paper accepted for publication in          #
# Acta Crystallographica Section E. It conforms to the requirements of       #
# Notes for Authors for Acta Crystallographica Section E, and has been       #
# peer reviewed under the auspices of the IUCr Commission on Journals.       #
#                                                                            #
# Full details of the Crystallographic Information File format               #
# are given in the paper "The Crystallographic Information File (CIF):       #
# a New Standard Archive File for Crystallography" by S. R. Hall, F. H.      #
# Allen and I. D. Brown [Acta Cryst. (1991), A47, 655-685].                  #
#                                                                            #
# The current version of the core CIF dictionary is obtainable from          #
# ftp://ftp.iucr.org/pub/cif_core.dic.                                       #
#                                                                            #
# Software is freely available for graphical display of the structure(s)     #
# in this CIF. For information consult the CIF software page                 #
# http://www.iucr.org/resources/cif/software.                                #
#                                                                            #
# This file may be used for bona fide research purposes within the           #
# scientific community so long as proper attribution is given to the journal # 
# article from which it was obtained.                                        #
#                                                                            #
##############################################################################
data_I
_database_code_depnum_ccdc_archive 'CCDC 1410901'
_audit_creation_method     SHELXL-97
_chemical_name_systematic
;
Bis[tris(1,10-phenanthroline-\k^2^<i>N</i>,<i>N</i>')cobalt(II)] tetranitrate
<i>N</i>,<i>N</i>'-(1,4-phenylenedicarbonyl)diglycine monosolvate octahydrate
;
_chemical_name_common     ?
_chemical_formula_moiety
                      '2(C36 H24 Co N6 2+), 4(N O3 -), (C12 H12 N2 O6), 8(H2 O)'
_chemical_formula_sum     'C84 H76 Co2 N18 O26'
_chemical_formula_iupac     '[Co (C12 H8 N2)3]2 (N O3)4, C12 H12 N2 O6, 8H2 O'
_chemical_formula_weight     1871.48
_chemical_melting_point     ?
_symmetry_cell_setting     triclinic
_symmetry_space_group_name_H-M     'P -1'
_symmetry_space_group_name_Hall     '-P 1'
loop_
    _symmetry_equiv_pos_as_xyz
    'x, y, z'
    '-x, -y, -z'
_cell_length_a     10.6663(18)
_cell_length_b     14.314(2)
_cell_length_c     14.573(3)
_cell_angle_alpha     85.403(13)
_cell_angle_beta     73.421(14)
_cell_angle_gamma     82.020(12)
_cell_volume     2109.8(6)
_cell_formula_units_Z     1
_cell_measurement_reflns_used     7956
_cell_measurement_theta_min     0.995
_cell_measurement_theta_max     25.68
_cell_measurement_temperature     223(2)
_exptl_crystal_description     block
_exptl_crystal_colour     orange
_exptl_crystal_size_max     0.25
_exptl_crystal_size_mid     0.23
_exptl_crystal_size_min     0.15
_exptl_crystal_density_diffrn     1.473
_exptl_crystal_density_meas     ?
_exptl_crystal_density_method     'not measured'
_exptl_crystal_F_000     968.0
_exptl_absorpt_coefficient_mu     0.485
_exptl_absorpt_correction_type     numerical
_exptl_absorpt_process_details
;
(<i>X-AREA</i>; Stoe, 2008)
;
_exptl_absorpt_correction_T_min     0.8185
_exptl_absorpt_correction_T_max     0.9610
_exptl_special_details     ?
_diffrn_ambient_temperature     223(2)
_diffrn_radiation_type     MoK\a
_diffrn_radiation_wavelength     0.71073
_diffrn_radiation_source     'fine-focus sealed tube'
_diffrn_radiation_monochromator     graphite
_diffrn_measurement_device_type     'Stoe IPDS 2'
_diffrn_measurement_method     '\w-scans'
_diffrn_detector_area_resol_mean     ?
_diffrn_reflns_number     21841
_diffrn_reflns_av_R_equivalents     0.1381
_diffrn_reflns_av_sigmaI/netI     0.1300
_diffrn_reflns_theta_min     2.00
_diffrn_reflns_theta_max     25.68
_diffrn_reflns_theta_full     25.68
_diffrn_measured_fraction_theta_max     0.995
_diffrn_measured_fraction_theta_full     0.995
_diffrn_reflns_limit_h_min     -13
_diffrn_reflns_limit_h_max     13
_diffrn_reflns_limit_k_min     -17
_diffrn_reflns_limit_k_max     17
_diffrn_reflns_limit_l_min     -17
_diffrn_reflns_limit_l_max     17
_diffrn_standards_number     ?
_diffrn_standards_interval_count     ?
_diffrn_standards_interval_time     ?
_diffrn_standards_decay_%     ?
_refine_special_details
;
Refinement of <i>F</i>^2^ against ALL reflections. The weighted <i>R</i>-factor
<i>wR</i> and goodness of fit <i>S</i> are based on <i>F</i>^2^, conventional
<i>R</i>-factors <i>R</i> are based on <i>F</i>, with <i>F</i> set to zero for
negative <i>F</i>^2^. The threshold expression of <i>F</i>^2^ >
\s(<i>F</i>^2^) is used only for calculating <i>R</i>-factors(gt) <i>etc</i>.
and is not relevant to the choice of reflections for refinement.
<i>R</i>-factors based on <i>F</i>^2^ are statistically about twice as large
as those based on <i>F</i>, and <i>R</i>- factors based on ALL data will be
even larger.
;
_reflns_number_total     7956
_reflns_number_gt     4701
_reflns_threshold_expression     I>2sigma(I)
_refine_ls_structure_factor_coef     Fsqd
_refine_ls_matrix_type     full
_refine_ls_R_factor_all     0.1378
_refine_ls_R_factor_gt     0.0736
_refine_ls_wR_factor_gt     0.1309
_refine_ls_wR_factor_ref     0.1539
_refine_ls_goodness_of_fit_ref     1.050
_refine_ls_restrained_S_all     1.049
_refine_ls_number_reflns     7956
_refine_ls_number_parameters     621
_refine_ls_number_restraints     8
_refine_ls_hydrogen_treatment     mixed
_refine_ls_weighting_scheme     calc
_refine_ls_weighting_details
         'calc w=1/[\s^2^(Fo^2^)+(0.0452P)^2^+0.3752P] where P=(Fo^2^+2Fc^2^)/3'
_atom_sites_solution_hydrogens     geom
_atom_sites_solution_primary     direct
_atom_sites_solution_secondary     difmap
_refine_ls_shift/su_max     0.001
_refine_ls_shift/su_mean     0.000
_refine_diff_density_max     0.431
_refine_diff_density_min     -0.485
_refine_ls_extinction_method     none
_refine_ls_extinction_coef     ?
loop_
    _atom_type_symbol
    _atom_type_description
    _atom_type_scat_dispersion_real
    _atom_type_scat_dispersion_imag
    _atom_type_scat_source
    'Co' 'Co' 0.3494 0.9721
                         'International Tables Vol C Tables 4.2.6.8 and 6.1.1.4'
    'O' 'O' 0.0106 0.0060
                         'International Tables Vol C Tables 4.2.6.8 and 6.1.1.4'
    'N' 'N' 0.0061 0.0033
                         'International Tables Vol C Tables 4.2.6.8 and 6.1.1.4'
    'C' 'C' 0.0033 0.0016
                         'International Tables Vol C Tables 4.2.6.8 and 6.1.1.4'
    'H' 'H' 0.0000 0.0000
                         'International Tables Vol C Tables 4.2.6.8 and 6.1.1.4'
_computing_data_collection
;
X-AREA (Stoe & Cie, 2008)
;
_computing_cell_refinement
;
X-AREA (Stoe & Cie, 2008)
;
_computing_data_reduction
;
X-AREA (Stoe & Cie, 2008)
;
_computing_structure_solution
;
SHELXS97 (Sheldrick, 2008)
;
_computing_structure_refinement
;
SHELXL97 (Sheldrick, 2008)
;
_computing_molecular_graphics
;
DIAMOND (Brandenburg, 2007)
;
_computing_publication_material
;
SHELXL97 (Sheldrick, 2008), PLATON (Spek, 2009) and publCIF
(Westrip, 2010)
;
loop_
    _atom_site_type_symbol
    _atom_site_label
    _atom_site_fract_x
    _atom_site_fract_y
    _atom_site_fract_z
    _atom_site_U_iso_or_equiv
    _atom_site_adp_type
    _atom_site_calc_flag
    _atom_site_refinement_flags
    _atom_site_occupancy
    _atom_site_symmetry_multiplicity
    _atom_site_disorder_assembly
    _atom_site_disorder_group
    Co Co 0.04386(7) 0.23362(5) 0.27813(5) 0.03230(18) Uani d . 1 1 . .
    O O1 -0.0043(5) 0.7504(2) 0.0769(4) 0.0732(15) Uani d . 1 1 . .
    O O2 0.3407(4) 0.6495(3) 0.0417(3) 0.0512(9) Uani d . 1 1 . .
    O O3 0.2889(4) 0.5625(2) 0.1806(3) 0.0471(9) Uani d D 1 1 . .
    H H31 0.342(5) 0.519(3) 0.154(4) 0.071 Uiso d D 1 1 . .
    O O4 0.3317(4) 0.9176(3) 0.1619(4) 0.0686(13) Uani d . 1 1 . .
    O O5 0.4745(6) 0.9491(4) 0.2281(4) 0.1008(19) Uani d . 1 1 . .
    O O6 0.4044(5) 0.8125(4) 0.2524(4) 0.0841(15) Uani d . 1 1 . .
    O O7 0.5194(5) 0.5579(4) 0.2754(4) 0.0834(15) Uani d . 1 1 . .
    O O8 0.6586(5) 0.5272(4) 0.3545(4) 0.101(2) Uani d . 1 1 . .
    O O9 0.6425(4) 0.4256(3) 0.2564(3) 0.0613(11) Uani d . 1 1 . .
    O O10 0.4710(4) 0.4210(3) 0.1299(3) 0.0468(9) Uani d D 1 1 . .
    H H10A 0.521(5) 0.428(4) 0.165(3) 0.049(16) Uiso d D 1 1 . .
    H H10B 0.528(5) 0.407(5) 0.081(3) 0.07(2) Uiso d D 1 1 . .
    O O11 0.6055(6) 0.7456(4) 0.3503(4) 0.0780(15) Uani d . 1 1 . .
    H H11A 0.604(7) 0.689(6) 0.339(6) 0.09(3) Uiso d . 1 1 . .
    H H11B 0.557(8) 0.767(6) 0.307(6) 0.10(3) Uiso d . 1 1 . .
    O O12 0.5530(7) 0.1406(5) 0.4875(6) 0.114(2) Uani d D 1 1 . .
    H H12A 0.494(9) 0.151(9) 0.543(5) 0.171 Uiso d D 1 1 . .
    H H12B 0.509(10) 0.121(8) 0.451(7) 0.171 Uiso d D 1 1 . .
    O O13 0.4193(7) 0.0330(5) 0.4067(6) 0.115(2) Uani d D 1 1 . .
    H H13A 0.453(11) 0.014(9) 0.347(4) 0.172 Uiso d D 1 1 . .
    H H13B 0.392(12) -0.009(7) 0.454(6) 0.172 Uiso d D 1 1 . .
    N N1 0.0324(4) 0.3664(3) 0.2003(3) 0.0368(10) Uani d . 1 1 . .
    N N2 0.2048(4) 0.2094(3) 0.1525(3) 0.0349(9) Uani d . 1 1 . .
    N N3 -0.1049(4) 0.1827(3) 0.2298(3) 0.0387(10) Uani d . 1 1 . .
    N N4 0.0544(4) 0.0889(3) 0.3308(3) 0.0384(10) Uani d . 1 1 . .
    N N5 -0.0900(4) 0.2861(3) 0.4089(3) 0.0354(9) Uani d . 1 1 . .
    N N6 0.1757(4) 0.2817(3) 0.3482(3) 0.0360(9) Uani d . 1 1 . .
    N N7 0.1534(5) 0.8007(3) 0.1288(3) 0.0419(10) Uani d D 1 1 . .
    H H7 0.201(6) 0.840(4) 0.130(5) 0.08(2) Uiso d D 1 1 . .
    N N8 0.6071(4) 0.5025(4) 0.2970(3) 0.0479(11) Uani d . 1 1 . .
    N N9 0.4026(5) 0.8936(4) 0.2152(4) 0.0558(13) Uani d . 1 1 . .
    C C1 -0.0530(5) 0.4428(3) 0.2256(4) 0.0406(12) Uani d . 1 1 . .
    H H1 -0.1207 0.4403 0.2832 0.049 Uiso calc R 1 1 . .
    C C2 -0.0458(6) 0.5276(4) 0.1695(4) 0.0484(14) Uani d . 1 1 . .
    H H2 -0.1077 0.5807 0.1891 0.058 Uiso calc R 1 1 . .
    C C3 0.0531(6) 0.5313(4) 0.0858(4) 0.0485(14) Uani d . 1 1 . .
    H H3 0.0591 0.5875 0.0477 0.058 Uiso calc R 1 1 . .
    C C4 0.1455(5) 0.4523(3) 0.0564(4) 0.0395(12) Uani d . 1 1 . .
    C C5 0.2511(6) 0.4493(4) -0.0297(4) 0.0515(15) Uani d . 1 1 . .
    H H5 0.2589 0.5029 -0.0717 0.062 Uiso calc R 1 1 . .
    C C6 0.3392(6) 0.3729(4) -0.0528(4) 0.0527(15) Uani d . 1 1 . .
    H H6 0.4086 0.3742 -0.1094 0.063 Uiso calc R 1 1 . .
    C C7 0.3288(5) 0.2884(4) 0.0086(4) 0.0426(12) Uani d . 1 1 . .
    C C8 0.4200(5) 0.2073(4) -0.0091(4) 0.0521(14) Uani d . 1 1 . .
    H H8 0.4932 0.2057 -0.0635 0.062 Uiso calc R 1 1 . .
    C C9 0.4024(6) 0.1303(4) 0.0529(4) 0.0542(15) Uani d . 1 1 . .
    H H9 0.4634 0.0754 0.0420 0.065 Uiso calc R 1 1 . .
    C C10 0.2927(5) 0.1345(4) 0.1325(4) 0.0430(12) Uani d . 1 1 . .
    H H10 0.2807 0.0809 0.1743 0.052 Uiso calc R 1 1 . .
    C C11 0.2233(5) 0.2870(3) 0.0916(3) 0.0326(10) Uani d . 1 1 . .
    C C12 0.1301(5) 0.3703(3) 0.1167(3) 0.0342(11) Uani d . 1 1 . .
    C C13 -0.1832(5) 0.2285(4) 0.1819(4) 0.0464(13) Uani d . 1 1 . .
    H H13 -0.1734 0.2921 0.1637 0.056 Uiso calc R 1 1 . .
    C C14 -0.2807(6) 0.1887(4) 0.1562(5) 0.0564(15) Uani d . 1 1 . .
    H H14 -0.3334 0.2244 0.1210 0.068 Uiso calc R 1 1 . .
    C C15 -0.2969(6) 0.0969(5) 0.1837(5) 0.0617(17) Uani d . 1 1 . .
    H H15 -0.3618 0.0684 0.1679 0.074 Uiso calc R 1 1 . .
    C C16 -0.2172(6) 0.0455(4) 0.2353(4) 0.0536(15) Uani d . 1 1 . .
    C C17 -0.2252(7) -0.0525(5) 0.2653(5) 0.0682(19) Uani d . 1 1 . .
    H H17 -0.2886 -0.0843 0.2514 0.082 Uiso calc R 1 1 . .
    C C18 -0.1424(7) -0.0990(4) 0.3130(5) 0.0673(19) Uani d . 1 1 . .
    H H18 -0.1496 -0.1629 0.3313 0.081 Uiso calc R 1 1 . .
    C C19 -0.0449(6) -0.0555(4) 0.3367(4) 0.0500(14) Uani d . 1 1 . .
    C C20 0.0441(6) -0.1004(4) 0.3847(4) 0.0574(15) Uani d . 1 1 . .
    H H20 0.0426 -0.1648 0.4028 0.069 Uiso calc R 1 1 . .
    C C21 0.1334(6) -0.0522(4) 0.4060(4) 0.0538(15) Uani d . 1 1 . .
    H H21 0.1931 -0.0827 0.4386 0.065 Uiso calc R 1 1 . .
    C C22 0.1340(5) 0.0449(4) 0.3776(4) 0.0483(13) Uani d . 1 1 . .
    H H22 0.1940 0.0788 0.3932 0.058 Uiso calc R 1 1 . .
    C C23 -0.0350(5) 0.0412(3) 0.3087(4) 0.0413(12) Uani d . 1 1 . .
    C C24 -0.1207(5) 0.0913(3) 0.2575(4) 0.0403(12) Uani d . 1 1 . .
    C C25 -0.2189(5) 0.2880(4) 0.4380(4) 0.0496(14) Uani d . 1 1 . .
    H H25 -0.2604 0.2593 0.4007 0.060 Uiso calc R 1 1 . .
    C C26 -0.2979(6) 0.3309(4) 0.5225(4) 0.0554(15) Uani d . 1 1 . .
    H H26 -0.3896 0.3299 0.5414 0.066 Uiso calc R 1 1 . .
    C C27 -0.2384(6) 0.3743(4) 0.5767(4) 0.0504(14) Uani d . 1 1 . .
    H H27 -0.2895 0.4050 0.6322 0.060 Uiso calc R 1 1 . .
    C C28 -0.1017(5) 0.3724(3) 0.5489(3) 0.0387(11) Uani d . 1 1 . .
    C C29 -0.0309(6) 0.4149(4) 0.6016(4) 0.0456(13) Uani d . 1 1 . .
    H H29 -0.0781 0.4458 0.6580 0.055 Uiso calc R 1 1 . .
    C C30 0.1008(6) 0.4115(4) 0.5725(4) 0.0466(13) Uani d . 1 1 . .
    H H30 0.1441 0.4385 0.6098 0.056 Uiso calc R 1 1 . .
    C C31 0.1770(5) 0.3674(3) 0.4854(4) 0.0414(12) Uani d . 1 1 . .
    C C32 0.3140(6) 0.3644(4) 0.4507(4) 0.0504(14) Uani d . 1 1 . .
    H H32 0.3614 0.3919 0.4847 0.061 Uiso calc R 1 1 . .
    C C33 0.3780(5) 0.3213(4) 0.3674(4) 0.0522(14) Uani d . 1 1 . .
    H H33 0.4700 0.3191 0.3429 0.063 Uiso calc R 1 1 . .
    C C34 0.3053(5) 0.2801(4) 0.3186(4) 0.0439(12) Uani d . 1 1 . .
    H H34 0.3511 0.2497 0.2616 0.053 Uiso calc R 1 1 . .
    C C35 0.1110(5) 0.3250(3) 0.4311(3) 0.0348(11) Uani d . 1 1 . .
    C C36 -0.0303(5) 0.3275(3) 0.4638(3) 0.0347(11) Uani d . 1 1 . .
    C C37 -0.0689(6) 0.9267(4) -0.0025(4) 0.0510(15) Uani d . 1 1 . .
    H H37 -0.1166 0.8767 -0.0044 0.061 Uiso calc R 1 1 . .
    C C38 0.1019(6) 0.9861(4) 0.0429(5) 0.0528(15) Uani d . 1 1 . .
    H H38 0.1712 0.9774 0.0719 0.063 Uiso calc R 1 1 . .
    C C39 0.0323(5) 0.9110(3) 0.0405(4) 0.0429(13) Uani d . 1 1 . .
    C C40 0.0587(6) 0.8137(3) 0.0836(4) 0.0450(13) Uani d . 1 1 . .
    C C41 0.1763(5) 0.7131(3) 0.1820(4) 0.0424(12) Uani d . 1 1 . .
    H H41A 0.0929 0.6861 0.2063 0.051 Uiso calc R 1 1 . .
    H H41B 0.2040 0.7272 0.2374 0.051 Uiso calc R 1 1 . .
    C C42 0.2788(5) 0.6397(3) 0.1250(4) 0.0371(11) Uani d . 1 1 . .
loop_
    _atom_site_aniso_label
    _atom_site_aniso_U_11
    _atom_site_aniso_U_22
    _atom_site_aniso_U_33
    _atom_site_aniso_U_12
    _atom_site_aniso_U_13
    _atom_site_aniso_U_23
    Co 0.0358(4) 0.0300(3) 0.0299(3) -0.0081(3) -0.0054(3) -0.0008(3)
    O1 0.101(4) 0.026(2) 0.121(4) -0.015(2) -0.076(3) 0.010(2)
    O2 0.061(3) 0.050(2) 0.038(2) -0.0048(18) -0.0070(19) -0.0001(17)
    O3 0.058(2) 0.033(2) 0.049(2) 0.0051(17) -0.0179(19) 0.0010(17)
    O4 0.074(3) 0.043(2) 0.105(4) -0.004(2) -0.053(3) -0.002(2)
    O5 0.107(4) 0.111(4) 0.114(5) -0.058(4) -0.057(4) 0.000(4)
    O6 0.098(4) 0.073(3) 0.084(4) -0.015(3) -0.037(3) 0.028(3)
    O7 0.074(3) 0.102(4) 0.063(3) 0.021(3) -0.017(3) -0.002(3)
    O8 0.078(3) 0.143(5) 0.100(4) 0.009(3) -0.047(3) -0.069(4)
    O9 0.057(3) 0.056(3) 0.068(3) -0.011(2) -0.006(2) -0.017(2)
    O10 0.048(2) 0.050(2) 0.042(2) -0.0005(18) -0.012(2) -0.0065(18)
    O11 0.089(4) 0.070(3) 0.086(4) -0.027(3) -0.036(3) 0.006(3)
    O12 0.122(6) 0.113(5) 0.123(6) -0.050(4) -0.040(4) -0.019(4)
    O13 0.109(5) 0.108(5) 0.149(7) 0.004(4) -0.068(5) -0.040(5)
    N1 0.045(2) 0.029(2) 0.039(2) -0.0075(18) -0.013(2) -0.0074(18)
    N2 0.041(2) 0.029(2) 0.034(2) -0.0050(18) -0.0084(18) -0.0033(17)
    N3 0.042(2) 0.034(2) 0.041(2) -0.0054(19) -0.013(2) -0.0021(19)
    N4 0.041(2) 0.036(2) 0.038(2) -0.0077(19) -0.0090(19) -0.0002(18)
    N5 0.033(2) 0.033(2) 0.039(2) -0.0078(17) -0.0062(18) -0.0014(17)
    N6 0.039(2) 0.034(2) 0.033(2) -0.0110(18) -0.0045(18) 0.0001(17)
    N7 0.051(3) 0.029(2) 0.051(3) -0.002(2) -0.025(2) -0.0001(19)
    N8 0.031(2) 0.061(3) 0.049(3) -0.011(2) -0.004(2) -0.006(2)
    N9 0.049(3) 0.061(3) 0.058(3) -0.006(2) -0.014(3) -0.011(3)
    C1 0.045(3) 0.031(3) 0.047(3) -0.001(2) -0.015(2) -0.007(2)
    C2 0.058(4) 0.027(3) 0.069(4) 0.001(2) -0.033(3) -0.009(3)
    C3 0.064(4) 0.035(3) 0.060(4) -0.015(3) -0.037(3) 0.008(3)
    C4 0.054(3) 0.031(3) 0.042(3) -0.017(2) -0.026(3) 0.012(2)
    C5 0.060(4) 0.055(4) 0.047(3) -0.028(3) -0.024(3) 0.018(3)
    C6 0.059(4) 0.065(4) 0.036(3) -0.026(3) -0.011(3) 0.012(3)
    C7 0.043(3) 0.049(3) 0.036(3) -0.016(2) -0.005(2) -0.009(2)
    C8 0.045(3) 0.058(4) 0.048(3) -0.011(3) 0.004(3) -0.020(3)
    C9 0.048(3) 0.046(3) 0.059(4) 0.005(3) 0.001(3) -0.024(3)
    C10 0.044(3) 0.035(3) 0.044(3) -0.005(2) -0.001(2) -0.007(2)
    C11 0.036(3) 0.036(3) 0.027(2) -0.006(2) -0.009(2) -0.0019(19)
    C12 0.037(3) 0.034(3) 0.037(3) -0.009(2) -0.018(2) -0.001(2)
    C13 0.054(3) 0.040(3) 0.052(3) -0.007(2) -0.025(3) -0.004(2)
    C14 0.053(3) 0.058(4) 0.066(4) -0.010(3) -0.029(3) -0.002(3)
    C15 0.053(4) 0.067(4) 0.079(5) -0.022(3) -0.033(3) -0.005(3)
    C16 0.063(4) 0.046(3) 0.061(4) -0.023(3) -0.023(3) -0.002(3)
    C17 0.069(4) 0.055(4) 0.093(5) -0.030(3) -0.030(4) -0.001(4)
    C18 0.084(5) 0.040(3) 0.079(5) -0.031(3) -0.017(4) 0.004(3)
    C19 0.057(3) 0.036(3) 0.053(3) -0.007(3) -0.009(3) 0.001(3)
    C20 0.075(4) 0.035(3) 0.052(4) -0.007(3) -0.005(3) 0.011(3)
    C21 0.060(4) 0.045(3) 0.047(3) 0.003(3) -0.007(3) 0.007(3)
    C22 0.047(3) 0.051(3) 0.045(3) -0.003(3) -0.014(3) 0.007(3)
    C23 0.047(3) 0.027(3) 0.046(3) -0.012(2) -0.005(2) 0.003(2)
    C24 0.046(3) 0.034(3) 0.042(3) -0.011(2) -0.010(2) -0.002(2)
    C25 0.046(3) 0.053(3) 0.053(3) -0.014(3) -0.013(3) -0.006(3)
    C26 0.038(3) 0.065(4) 0.053(4) -0.008(3) 0.005(3) -0.004(3)
    C27 0.060(4) 0.049(3) 0.036(3) -0.004(3) -0.003(3) -0.004(2)
    C28 0.044(3) 0.037(3) 0.029(3) -0.004(2) 0.000(2) 0.002(2)
    C29 0.070(4) 0.038(3) 0.028(3) -0.003(3) -0.014(3) -0.005(2)
    C30 0.057(4) 0.046(3) 0.038(3) -0.004(3) -0.016(3) -0.005(2)
    C31 0.054(3) 0.039(3) 0.037(3) -0.013(2) -0.020(3) 0.004(2)
    C32 0.054(3) 0.054(3) 0.050(3) -0.015(3) -0.022(3) 0.003(3)
    C33 0.038(3) 0.071(4) 0.050(4) -0.016(3) -0.011(3) -0.002(3)
    C34 0.041(3) 0.059(3) 0.032(3) -0.010(2) -0.007(2) -0.002(2)
    C35 0.046(3) 0.029(2) 0.031(3) -0.008(2) -0.013(2) 0.0037(19)
    C36 0.046(3) 0.027(2) 0.032(3) -0.006(2) -0.012(2) 0.0026(19)
    C37 0.068(4) 0.028(3) 0.069(4) -0.009(3) -0.037(3) -0.002(3)
    C38 0.070(4) 0.029(3) 0.076(4) -0.002(3) -0.049(3) 0.001(3)
    C39 0.060(3) 0.027(3) 0.049(3) -0.002(2) -0.029(3) -0.001(2)
    C40 0.056(3) 0.028(3) 0.056(3) -0.004(2) -0.025(3) 0.002(2)
    C41 0.051(3) 0.037(3) 0.039(3) 0.000(2) -0.014(2) 0.001(2)
    C42 0.043(3) 0.030(3) 0.044(3) -0.003(2) -0.022(2) -0.003(2)
_geom_special_details
;
All e.s.d.'s (except the e.s.d. in the dihedral angle between two l.s. planes)
are estimated using the full covariance matrix. The cell e.s.d.'s are taken
into account individually in the estimation of e.s.d.'s in distances, angles
and torsion angles; correlations between e.s.d.'s in cell parameters are only
used when they are defined by crystal symmetry. An approximate (isotropic)
treatment of cell e.s.d.'s is used for estimating e.s.d.'s involving l.s.
planes.
;
loop_
    _geom_bond_atom_site_label_1
    _geom_bond_atom_site_label_2
    _geom_bond_site_symmetry_2
    _geom_bond_distance
    _geom_bond_publ_flag
    Co N2 . 2.137(4) ?
    Co N1 . 2.141(4) ?
    Co N3 . 2.141(4) ?
    Co N5 . 2.148(4) ?
    Co N4 . 2.150(4) ?
    Co N6 . 2.166(4) ?
    O1 C40 . 1.226(6) ?
    O2 C42 . 1.212(6) ?
    O3 C42 . 1.327(6) ?
    O3 H31 . 0.822(10) ?
    O4 N9 . 1.231(6) ?
    O5 N9 . 1.237(6) ?
    O6 N9 . 1.241(6) ?
    O7 N8 . 1.235(6) ?
    O8 N8 . 1.221(6) ?
    O9 N8 . 1.251(6) ?
    O10 H10A . 0.87(2) ?
    O10 H10B . 0.816(10) ?
    O11 H11A . 0.85(8) ?
    O11 H11B . 0.93(8) ?
    O12 H12A . 0.88(2) ?
    O12 H12B . 0.88(2) ?
    O13 H13A . 0.89(2) ?
    O13 H13B . 0.88(2) ?
    N1 C1 . 1.326(6) ?
    N1 C12 . 1.361(6) ?
    N2 C10 . 1.314(6) ?
    N2 C11 . 1.365(6) ?
    N3 C13 . 1.312(6) ?
    N3 C24 . 1.358(6) ?
    N4 C22 . 1.301(6) ?
    N4 C23 . 1.368(6) ?
    N5 C25 . 1.315(6) ?
    N5 C36 . 1.368(6) ?
    N6 C34 . 1.323(6) ?
    N6 C35 . 1.358(6) ?
    N7 C40 . 1.341(6) ?
    N7 C41 . 1.449(6) ?
    N7 H7 . 0.82(2) ?
    N8 O8 1 1.221(6) ?
    N8 O7 1 1.235(6) ?
    N8 O9 1 1.251(6) ?
    N9 O4 1 1.231(6) ?
    N9 O6 1 1.241(6) ?
    C1 C2 . 1.406(7) ?
    C1 H1 . 0.9400 ?
    C2 C3 . 1.369(8) ?
    C2 H2 . 0.9400 ?
    C3 C4 . 1.400(8) ?
    C3 H3 . 0.9400 ?
    C4 C12 . 1.408(6) ?
    C4 C5 . 1.426(8) ?
    C5 C6 . 1.337(8) ?
    C5 H5 . 0.9400 ?
    C6 C7 . 1.443(8) ?
    C6 H6 . 0.9400 ?
    C7 C8 . 1.396(8) ?
    C7 C11 . 1.398(7) ?
    C8 C9 . 1.368(8) ?
    C8 H8 . 0.9400 ?
    C9 C10 . 1.391(8) ?
    C9 H9 . 0.9400 ?
    C10 H10 . 0.9400 ?
    C11 C12 . 1.442(7) ?
    C13 C14 . 1.402(7) ?
    C13 H13 . 0.9400 ?
    C14 C15 . 1.362(8) ?
    C14 H14 . 0.9400 ?
    C15 C16 . 1.389(8) ?
    C15 H15 . 0.9400 ?
    C16 C24 . 1.416(7) ?
    C16 C17 . 1.442(8) ?
    C17 C18 . 1.349(9) ?
    C17 H17 . 0.9400 ?
    C18 C19 . 1.416(8) ?
    C18 H18 . 0.9400 ?
    C19 C20 . 1.393(8) ?
    C19 C23 . 1.421(7) ?
    C20 C21 . 1.365(8) ?
    C20 H20 . 0.9400 ?
    C21 C22 . 1.419(8) ?
    C21 H21 . 0.9400 ?
    C22 H22 . 0.9400 ?
    C23 C24 . 1.424(7) ?
    C25 C26 . 1.411(8) ?
    C25 H25 . 0.9400 ?
    C26 C27 . 1.373(8) ?
    C26 H26 . 0.9400 ?
    C27 C28 . 1.395(7) ?
    C27 H27 . 0.9400 ?
    C28 C36 . 1.408(7) ?
    C28 C29 . 1.437(7) ?
    C29 C30 . 1.342(8) ?
    C29 H29 . 0.9400 ?
    C30 C31 . 1.438(7) ?
    C30 H30 . 0.9400 ?
    C31 C32 . 1.400(8) ?
    C31 C35 . 1.416(6) ?
    C32 C33 . 1.361(8) ?
    C32 H32 . 0.9400 ?
    C33 C34 . 1.402(7) ?
    C33 H33 . 0.9400 ?
    C34 H34 . 0.9400 ?
    C35 C36 . 1.440(7) ?
    C37 C39 . 1.380(7) ?
    C37 C38 2_575 1.381(7) ?
    C37 H37 . 0.9400 ?
    C38 C37 2_575 1.381(7) ?
    C38 C39 . 1.397(7) ?
    C38 H38 . 0.9400 ?
    C39 C40 . 1.505(7) ?
    C40 O1 1 1.226(6) ?
    C41 C42 . 1.513(7) ?
    C41 H41A . 0.9800 ?
    C41 H41B . 0.9800 ?
loop_
    _geom_angle_atom_site_label_1
    _geom_angle_atom_site_label_2
    _geom_angle_atom_site_label_3
    _geom_angle_site_symmetry_1
    _geom_angle_site_symmetry_3
    _geom_angle
    _geom_angle_publ_flag
    N2 Co N1 . . 78.29(16) ?
    N2 Co N3 . . 98.40(15) ?
    N1 Co N3 . . 93.74(16) ?
    N2 Co N5 . . 165.26(13) ?
    N1 Co N5 . . 94.13(16) ?
    N3 Co N5 . . 94.67(15) ?
    N2 Co N4 . . 94.91(16) ?
    N1 Co N4 . . 168.75(15) ?
    N3 Co N4 . . 78.27(15) ?
    N5 Co N4 . . 94.40(16) ?
    N2 Co N6 . . 89.53(15) ?
    N1 Co N6 . . 90.78(14) ?
    N3 Co N6 . . 171.53(17) ?
    N5 Co N6 . . 77.84(15) ?
    N4 Co N6 . . 98.18(15) ?
    C42 O3 H31 . . 114(5) ?
    H10A O10 H10B . . 98(6) ?
    H11A O11 H11B . . 91(7) ?
    H12A O12 H12B . . 105(10) ?
    H13A O13 H13B . . 119(10) ?
    C1 N1 C12 . . 118.6(4) ?
    C1 N1 Co . . 128.1(4) ?
    C12 N1 Co . . 113.2(3) ?
    C10 N2 C11 . . 117.8(4) ?
    C10 N2 Co . . 128.4(3) ?
    C11 N2 Co . . 113.4(3) ?
    C13 N3 C24 . . 117.7(4) ?
    C13 N3 Co . . 129.0(3) ?
    C24 N3 Co . . 113.2(3) ?
    C22 N4 C23 . . 119.7(4) ?
    C22 N4 Co . . 128.0(4) ?
    C23 N4 Co . . 112.3(3) ?
    C25 N5 C36 . . 118.1(4) ?
    C25 N5 Co . . 128.3(3) ?
    C36 N5 Co . . 113.4(3) ?
    C34 N6 C35 . . 117.5(4) ?
    C34 N6 Co . . 129.4(3) ?
    C35 N6 Co . . 112.9(3) ?
    C40 N7 C41 . . 121.0(4) ?
    C40 N7 H7 . . 125(5) ?
    C41 N7 H7 . . 114(5) ?
    O8 N8 O7 1 . 118.1(5) ?
    O8 N8 O7 . . 118.1(5) ?
    O8 N8 O7 1 1 118.1(5) ?
    O8 N8 O7 . 1 118.1(5) ?
    O8 N8 O9 1 . 123.1(5) ?
    O8 N8 O9 . . 123.1(5) ?
    O7 N8 O9 . . 118.7(5) ?
    O7 N8 O9 1 . 118.7(5) ?
    O8 N8 O9 1 1 123.1(5) ?
    O8 N8 O9 . 1 123.1(5) ?
    O7 N8 O9 . 1 118.7(5) ?
    O7 N8 O9 1 1 118.7(5) ?
    O4 N9 O5 1 . 119.7(6) ?
    O4 N9 O5 . . 119.7(6) ?
    O4 N9 O6 1 . 119.2(5) ?
    O4 N9 O6 . . 119.2(5) ?
    O5 N9 O6 . . 121.0(6) ?
    O4 N9 O6 1 1 119.2(5) ?
    O4 N9 O6 . 1 119.2(5) ?
    O5 N9 O6 . 1 121.0(6) ?
    N1 C1 C2 . . 122.4(5) ?
    N1 C1 H1 . . 118.8 ?
    C2 C1 H1 . . 118.8 ?
    C3 C2 C1 . . 118.7(5) ?
    C3 C2 H2 . . 120.6 ?
    C1 C2 H2 . . 120.6 ?
    C2 C3 C4 . . 120.8(5) ?
    C2 C3 H3 . . 119.6 ?
    C4 C3 H3 . . 119.6 ?
    C3 C4 C12 . . 116.5(5) ?
    C3 C4 C5 . . 124.7(5) ?
    C12 C4 C5 . . 118.7(5) ?
    C6 C5 C4 . . 122.2(5) ?
    C6 C5 H5 . . 118.9 ?
    C4 C5 H5 . . 118.9 ?
    C5 C6 C7 . . 120.6(5) ?
    C5 C6 H6 . . 119.7 ?
    C7 C6 H6 . . 119.7 ?
    C8 C7 C11 . . 117.4(5) ?
    C8 C7 C6 . . 123.7(5) ?
    C11 C7 C6 . . 118.9(5) ?
    C9 C8 C7 . . 119.8(5) ?
    C9 C8 H8 . . 120.1 ?
    C7 C8 H8 . . 120.1 ?
    C8 C9 C10 . . 118.8(5) ?
    C8 C9 H9 . . 120.6 ?
    C10 C9 H9 . . 120.6 ?
    N2 C10 C9 . . 123.6(5) ?
    N2 C10 H10 . . 118.2 ?
    C9 C10 H10 . . 118.2 ?
    N2 C11 C7 . . 122.6(5) ?
    N2 C11 C12 . . 117.3(4) ?
    C7 C11 C12 . . 120.0(4) ?
    N1 C12 C4 . . 122.9(5) ?
    N1 C12 C11 . . 117.6(4) ?
    C4 C12 C11 . . 119.4(5) ?
    N3 C13 C14 . . 124.3(5) ?
    N3 C13 H13 . . 117.8 ?
    C14 C13 H13 . . 117.8 ?
    C15 C14 C13 . . 118.2(5) ?
    C15 C14 H14 . . 120.9 ?
    C13 C14 H14 . . 120.9 ?
    C14 C15 C16 . . 119.8(5) ?
    C14 C15 H15 . . 120.1 ?
    C16 C15 H15 . . 120.1 ?
    C15 C16 C24 . . 118.1(5) ?
    C15 C16 C17 . . 123.6(5) ?
    C24 C16 C17 . . 118.2(5) ?
    C18 C17 C16 . . 120.6(5) ?
    C18 C17 H17 . . 119.7 ?
    C16 C17 H17 . . 119.7 ?
    C17 C18 C19 . . 122.8(5) ?
    C17 C18 H18 . . 118.6 ?
    C19 C18 H18 . . 118.6 ?
    C20 C19 C18 . . 125.1(5) ?
    C20 C19 C23 . . 116.8(5) ?
    C18 C19 C23 . . 118.1(5) ?
    C21 C20 C19 . . 121.1(5) ?
    C21 C20 H20 . . 119.5 ?
    C19 C20 H20 . . 119.5 ?
    C20 C21 C22 . . 118.4(5) ?
    C20 C21 H21 . . 120.8 ?
    C22 C21 H21 . . 120.8 ?
    N4 C22 C21 . . 122.4(5) ?
    N4 C22 H22 . . 118.8 ?
    C21 C22 H22 . . 118.8 ?
    N4 C23 C19 . . 121.7(5) ?
    N4 C23 C24 . . 118.3(4) ?
    C19 C23 C24 . . 120.0(5) ?
    N3 C24 C16 . . 121.8(5) ?
    N3 C24 C23 . . 117.8(4) ?
    C16 C24 C23 . . 120.3(5) ?
    N5 C25 C26 . . 123.2(5) ?
    N5 C25 H25 . . 118.4 ?
    C26 C25 H25 . . 118.4 ?
    C27 C26 C25 . . 118.9(5) ?
    C27 C26 H26 . . 120.6 ?
    C25 C26 H26 . . 120.6 ?
    C26 C27 C28 . . 119.6(5) ?
    C26 C27 H27 . . 120.2 ?
    C28 C27 H27 . . 120.2 ?
    C27 C28 C36 . . 117.9(5) ?
    C27 C28 C29 . . 123.4(5) ?
    C36 C28 C29 . . 118.7(5) ?
    C30 C29 C28 . . 121.7(5) ?
    C30 C29 H29 . . 119.2 ?
    C28 C29 H29 . . 119.2 ?
    C29 C30 C31 . . 121.2(5) ?
    C29 C30 H30 . . 119.4 ?
    C31 C30 H30 . . 119.4 ?
    C32 C31 C35 . . 117.8(5) ?
    C32 C31 C30 . . 123.4(5) ?
    C35 C31 C30 . . 118.9(5) ?
    C33 C32 C31 . . 119.3(5) ?
    C33 C32 H32 . . 120.3 ?
    C31 C32 H32 . . 120.3 ?
    C32 C33 C34 . . 119.2(5) ?
    C32 C33 H33 . . 120.4 ?
    C34 C33 H33 . . 120.4 ?
    N6 C34 C33 . . 123.6(5) ?
    N6 C34 H34 . . 118.2 ?
    C33 C34 H34 . . 118.2 ?
    N6 C35 C31 . . 122.5(5) ?
    N6 C35 C36 . . 118.0(4) ?
    C31 C35 C36 . . 119.5(5) ?
    N5 C36 C28 . . 122.4(4) ?
    N5 C36 C35 . . 117.5(4) ?
    C28 C36 C35 . . 120.1(4) ?
    C39 C37 C38 . 2_575 121.7(5) ?
    C39 C37 H37 . . 119.1 ?
    C38 C37 H37 2_575 . 119.1 ?
    C37 C38 C39 2_575 . 119.9(5) ?
    C37 C38 H38 2_575 . 120.0 ?
    C39 C38 H38 . . 120.0 ?
    C37 C39 C38 . . 118.4(5) ?
    C37 C39 C40 . . 117.4(4) ?
    C38 C39 C40 . . 124.2(4) ?
    O1 C40 N7 1 . 122.6(5) ?
    O1 C40 N7 . . 122.6(5) ?
    O1 C40 C39 1 . 120.8(5) ?
    O1 C40 C39 . . 120.8(5) ?
    N7 C40 C39 . . 116.7(4) ?
    N7 C41 C42 . . 114.7(4) ?
    N7 C41 H41A . . 108.6 ?
    C42 C41 H41A . . 108.6 ?
    N7 C41 H41B . . 108.6 ?
    C42 C41 H41B . . 108.6 ?
    H41A C41 H41B . . 107.6 ?
    O2 C42 O3 . . 125.5(5) ?
    O2 C42 C41 . . 125.5(4) ?
    O3 C42 C41 . . 109.0(4) ?
loop_
    _geom_torsion_atom_site_label_1
    _geom_torsion_atom_site_label_2
    _geom_torsion_atom_site_label_3
    _geom_torsion_atom_site_label_4
    _geom_torsion_site_symmetry_1
    _geom_torsion_site_symmetry_2
    _geom_torsion_site_symmetry_3
    _geom_torsion_site_symmetry_4
    _geom_torsion
    _geom_torsion_publ_flag
    N2 Co N1 C1 . . . . -179.5(4) ?
    N3 Co N1 C1 . . . . 82.7(4) ?
    N5 Co N1 C1 . . . . -12.3(4) ?
    N4 Co N1 C1 . . . . 127.0(8) ?
    N6 Co N1 C1 . . . . -90.1(4) ?
    N2 Co N1 C12 . . . . -2.3(3) ?
    N3 Co N1 C12 . . . . -100.1(3) ?
    N5 Co N1 C12 . . . . 164.9(3) ?
    N4 Co N1 C12 . . . . -55.8(10) ?
    N6 Co N1 C12 . . . . 87.0(3) ?
    N1 Co N2 C10 . . . . 175.7(4) ?
    N3 Co N2 C10 . . . . -92.2(4) ?
    N5 Co N2 C10 . . . . 115.6(7) ?
    N4 Co N2 C10 . . . . -13.3(4) ?
    N6 Co N2 C10 . . . . 84.8(4) ?
    N1 Co N2 C11 . . . . 3.1(3) ?
    N3 Co N2 C11 . . . . 95.2(3) ?
    N5 Co N2 C11 . . . . -57.0(8) ?
    N4 Co N2 C11 . . . . 174.1(3) ?
    N6 Co N2 C11 . . . . -87.8(3) ?
    N2 Co N3 C13 . . . . -87.7(5) ?
    N1 Co N3 C13 . . . . -9.0(5) ?
    N5 Co N3 C13 . . . . 85.5(5) ?
    N4 Co N3 C13 . . . . 179.0(5) ?
    N2 Co N3 C24 . . . . 95.3(4) ?
    N1 Co N3 C24 . . . . 174.0(4) ?
    N5 Co N3 C24 . . . . -91.5(4) ?
    N4 Co N3 C24 . . . . 2.0(4) ?
    N2 Co N4 C22 . . . . 80.9(5) ?
    N1 Co N4 C22 . . . . 133.1(8) ?
    N3 Co N4 C22 . . . . 178.4(5) ?
    N5 Co N4 C22 . . . . -87.7(5) ?
    N6 Co N4 C22 . . . . -9.4(5) ?
    N2 Co N4 C23 . . . . -98.2(4) ?
    N1 Co N4 C23 . . . . -45.9(10) ?
    N3 Co N4 C23 . . . . -0.6(3) ?
    N5 Co N4 C23 . . . . 93.3(4) ?
    N6 Co N4 C23 . . . . 171.6(4) ?
    N2 Co N5 C25 . . . . 148.5(6) ?
    N1 Co N5 C25 . . . . 90.2(5) ?
    N3 Co N5 C25 . . . . -3.9(5) ?
    N4 Co N5 C25 . . . . -82.5(5) ?
    N6 Co N5 C25 . . . . -179.9(5) ?
    N2 Co N5 C36 . . . . -27.1(8) ?
    N1 Co N5 C36 . . . . -85.4(3) ?
    N3 Co N5 C36 . . . . -179.5(3) ?
    N4 Co N5 C36 . . . . 101.9(3) ?
    N6 Co N5 C36 . . . . 4.5(3) ?
    N2 Co N6 C34 . . . . -7.2(4) ?
    N1 Co N6 C34 . . . . -85.5(4) ?
    N5 Co N6 C34 . . . . -179.6(5) ?
    N4 Co N6 C34 . . . . 87.7(4) ?
    N2 Co N6 C35 . . . . 167.8(3) ?
    N1 Co N6 C35 . . . . 89.5(3) ?
    N5 Co N6 C35 . . . . -4.5(3) ?
    N4 Co N6 C35 . . . . -97.3(3) ?
    O8 O8 N8 O7 1 . . . 0.0(3) ?
    O8 O8 N8 O7 1 . . 1 0.0(3) ?
    O8 O8 N8 O9 1 . . . 0.0(5) ?
    O8 O8 N8 O9 1 . . 1 0.0(5) ?
    O7 O7 N8 O8 1 . . 1 0.0(3) ?
    O7 O7 N8 O8 1 . . . 0.0(3) ?
    O7 O7 N8 O9 1 . . . 0.0(2) ?
    O7 O7 N8 O9 1 . . 1 0.0(2) ?
    O9 O9 N8 O8 1 . . 1 0.0(4) ?
    O9 O9 N8 O8 1 . . . 0.0(4) ?
    O9 O9 N8 O7 1 . . . 0.0(3) ?
    O9 O9 N8 O7 1 . . 1 0.0(3) ?
    O4 O4 N9 O5 1 . . . 0.0(4) ?
    O4 O4 N9 O6 1 . . . 0.00(14) ?
    O4 O4 N9 O6 1 . . 1 0.00(14) ?
    O6 O6 N9 O4 1 . . 1 0.0(6) ?
    O6 O6 N9 O4 1 . . . 0.0(6) ?
    O6 O6 N9 O5 1 . . . 0.0(8) ?
    C12 N1 C1 C2 . . . . -0.2(7) ?
    Co N1 C1 C2 . . . . 176.9(3) ?
    N1 C1 C2 C3 . . . . -0.1(7) ?
    C1 C2 C3 C4 . . . . 0.0(7) ?
    C2 C3 C4 C12 . . . . 0.4(7) ?
    C2 C3 C4 C5 . . . . 179.6(5) ?
    C3 C4 C5 C6 . . . . 177.7(5) ?
    C12 C4 C5 C6 . . . . -3.2(7) ?
    C4 C5 C6 C7 . . . . 1.5(8) ?
    C5 C6 C7 C8 . . . . -177.5(5) ?
    C5 C6 C7 C11 . . . . 1.3(7) ?
    C11 C7 C8 C9 . . . . 1.2(7) ?
    C6 C7 C8 C9 . . . . 180.0(5) ?
    C7 C8 C9 C10 . . . . 0.4(8) ?
    C11 N2 C10 C9 . . . . -0.2(7) ?
    Co N2 C10 C9 . . . . -172.6(4) ?
    C8 C9 C10 N2 . . . . -0.9(9) ?
    C10 N2 C11 C7 . . . . 1.9(6) ?
    Co N2 C11 C7 . . . . 175.4(3) ?
    C10 N2 C11 C12 . . . . -177.0(4) ?
    Co N2 C11 C12 . . . . -3.5(5) ?
    C8 C7 C11 N2 . . . . -2.4(7) ?
    C6 C7 C11 N2 . . . . 178.7(4) ?
    C8 C7 C11 C12 . . . . 176.5(4) ?
    C6 C7 C11 C12 . . . . -2.4(7) ?
    C1 N1 C12 C4 . . . . 0.7(6) ?
    Co N1 C12 C4 . . . . -176.8(3) ?
    C1 N1 C12 C11 . . . . 178.7(4) ?
    Co N1 C12 C11 . . . . 1.2(5) ?
    C3 C4 C12 N1 . . . . -0.8(6) ?
    C5 C4 C12 N1 . . . . 180.0(4) ?
    C3 C4 C12 C11 . . . . -178.8(4) ?
    C5 C4 C12 C11 . . . . 2.0(6) ?
    N2 C11 C12 N1 . . . . 1.6(6) ?
    C7 C11 C12 N1 . . . . -177.4(4) ?
    N2 C11 C12 C4 . . . . 179.7(4) ?
    C7 C11 C12 C4 . . . . 0.7(6) ?
    C24 N3 C13 C14 . . . . -1.1(9) ?
    Co N3 C13 C14 . . . . -177.9(5) ?
    N3 C13 C14 C15 . . . . 1.0(10) ?
    C13 C14 C15 C16 . . . . -0.4(10) ?
    C14 C15 C16 C24 . . . . 0.0(10) ?
    C14 C15 C16 C17 . . . . -178.4(7) ?
    C15 C16 C17 C18 . . . . 178.2(7) ?
    C24 C16 C17 C18 . . . . -0.2(10) ?
    C16 C17 C18 C19 . . . . 0.4(12) ?
    C17 C18 C19 C20 . . . . -179.1(7) ?
    C17 C18 C19 C23 . . . . 0.0(10) ?
    C18 C19 C20 C21 . . . . -178.9(6) ?
    C23 C19 C20 C21 . . . . 1.9(9) ?
    C19 C20 C21 C22 . . . . -0.2(9) ?
    C23 N4 C22 C21 . . . . 0.9(8) ?
    Co N4 C22 C21 . . . . -178.0(4) ?
    C20 C21 C22 N4 . . . . -1.3(9) ?
    C22 N4 C23 C19 . . . . 0.9(8) ?
    Co N4 C23 C19 . . . . -180.0(4) ?
    C22 N4 C23 C24 . . . . 180.0(5) ?
    Co N4 C23 C24 . . . . -0.9(6) ?
    C20 C19 C23 N4 . . . . -2.3(8) ?
    C18 C19 C23 N4 . . . . 178.4(6) ?
    C20 C19 C23 C24 . . . . 178.7(5) ?
    C18 C19 C23 C24 . . . . -0.6(8) ?
    C13 N3 C24 C16 . . . . 0.6(8) ?
    Co N3 C24 C16 . . . . 178.0(4) ?
    C13 N3 C24 C23 . . . . 179.4(5) ?
    Co N3 C24 C23 . . . . -3.2(6) ?
    C15 C16 C24 N3 . . . . -0.1(9) ?
    C17 C16 C24 N3 . . . . 178.4(6) ?
    C15 C16 C24 C23 . . . . -178.9(6) ?
    C17 C16 C24 C23 . . . . -0.4(9) ?
    N4 C23 C24 N3 . . . . 2.9(7) ?
    C19 C23 C24 N3 . . . . -178.1(5) ?
    N4 C23 C24 C16 . . . . -178.3(5) ?
    C19 C23 C24 C16 . . . . 0.8(8) ?
    C36 N5 C25 C26 . . . . 0.3(8) ?
    Co N5 C25 C26 . . . . -175.1(4) ?
    N5 C25 C26 C27 . . . . 1.0(9) ?
    C25 C26 C27 C28 . . . . -2.0(9) ?
    C26 C27 C28 C36 . . . . 1.6(8) ?
    C26 C27 C28 C29 . . . . -179.3(5) ?
    C27 C28 C29 C30 . . . . 180.0(5) ?
    C36 C28 C29 C30 . . . . -0.9(8) ?
    C28 C29 C30 C31 . . . . 1.8(8) ?
    C29 C30 C31 C32 . . . . 178.2(5) ?
    C29 C30 C31 C35 . . . . -1.5(8) ?
    C35 C31 C32 C33 . . . . -0.1(8) ?
    C30 C31 C32 C33 . . . . -179.8(5) ?
    C31 C32 C33 C34 . . . . -0.5(9) ?
    C35 N6 C34 C33 . . . . -0.7(8) ?
    Co N6 C34 C33 . . . . 174.2(4) ?
    C32 C33 C34 N6 . . . . 1.0(9) ?
    C34 N6 C35 C31 . . . . -0.1(7) ?
    Co N6 C35 C31 . . . . -175.7(4) ?
    C34 N6 C35 C36 . . . . 179.7(4) ?
    Co N6 C35 C36 . . . . 4.0(5) ?
    C32 C31 C35 N6 . . . . 0.5(7) ?
    C30 C31 C35 N6 . . . . -179.8(5) ?
    C32 C31 C35 C36 . . . . -179.3(4) ?
    C30 C31 C35 C36 . . . . 0.4(7) ?
    C25 N5 C36 C28 . . . . -0.7(7) ?
    Co N5 C36 C28 . . . . 175.3(4) ?
    C25 N5 C36 C35 . . . . 180.0(4) ?
    Co N5 C36 C35 . . . . -3.9(5) ?
    C27 C28 C36 N5 . . . . -0.3(7) ?
    C29 C28 C36 N5 . . . . -179.4(4) ?
    C27 C28 C36 C35 . . . . 179.0(4) ?
    C29 C28 C36 C35 . . . . -0.1(7) ?
    N6 C35 C36 N5 . . . . -0.1(6) ?
    C31 C35 C36 N5 . . . . 179.7(4) ?
    N6 C35 C36 C28 . . . . -179.4(4) ?
    C31 C35 C36 C28 . . . . 0.4(7) ?
    C38 C37 C39 C38 2_575 . . . 0.2(11) ?
    C38 C37 C39 C40 2_575 . . . 179.0(6) ?
    C37 C38 C39 C37 2_575 . . . -0.2(10) ?
    C37 C38 C39 C40 2_575 . . . -178.9(6) ?
    O1 O1 C40 N7 1 . . . 0.0(3) ?
    O1 O1 C40 C39 1 . . . 0.00(10) ?
    C41 N7 C40 O1 . . . 1 -7.1(9) ?
    C41 N7 C40 O1 . . . . -7.1(9) ?
    C41 N7 C40 C39 . . . . 172.9(5) ?
    C37 C39 C40 O1 . . . 1 2.9(9) ?
    C38 C39 C40 O1 . . . 1 -178.3(6) ?
    C37 C39 C40 O1 . . . . 2.9(9) ?
    C38 C39 C40 O1 . . . . -178.3(6) ?
    C37 C39 C40 N7 . . . . -177.2(6) ?
    C38 C39 C40 N7 . . . . 1.6(9) ?
    C40 N7 C41 C42 . . . . 92.4(6) ?
    N7 C41 C42 O2 . . . . 0.5(7) ?
    N7 C41 C42 O3 . . . . -178.7(4) ?
loop_
    _geom_hbond_atom_site_label_D
    _geom_hbond_atom_site_label_H
    _geom_hbond_atom_site_label_A
    _geom_hbond_site_symmetry_A
    _geom_hbond_distance_DH
    _geom_hbond_distance_HA
    _geom_hbond_distance_DA
    _geom_hbond_angle_DHA
    O3 H31 O10 1 0.822(10) 1.80(2) 2.598(5) 162(7)
    O10 H10A O9 1 0.87(2) 2.09(2) 2.954(6) 172(5)
    O10 H10A O7 1 0.87(2) 2.54(4) 3.190(7) 132(5)
    O10 H10B O2 2_665 0.816(10) 2.070(16) 2.878(6) 171(6)
    O11 H11A O8 1 0.85(8) 2.32(8) 3.098(9) 154(7)
    O11 H11A O7 1 0.85(8) 2.53(8) 3.313(8) 154(7)
    O11 H11B O6 1 0.93(8) 2.02(8) 2.917(7) 162(7)
    O12 H12A O11 2_666 0.88(2) 2.18(7) 2.945(10) 146(11)
    O12 H12B O13 1 0.88(2) 1.93(5) 2.766(8) 156(11)
    O13 H13A O5 1_545 0.89(2) 1.98(5) 2.827(9) 160(12)
    O13 H13B O12 2_656 0.88(2) 2.09(9) 2.843(11) 143(12)
    N7 H7 O4 1 0.82(2) 2.06(3) 2.861(6) 165(7)
    C3 H3 O1 1 0.94 2.37 3.111(6) 135.1
    C33 H33 O9 1 0.94 2.54 3.314(7) 139.9
    C38 H38 O4 1 0.94 2.47 3.386(7) 166.1
    C41 H41B O6 1 0.98 2.67 3.409(7) 132.2
_iucr_refine_instructions_details
;
TITL C42H38CoN9O13
CELL  0.71073   10.6663  14.3138  14.5728   85.403   73.421   82.020
ZERR     2.00    0.0018   0.0020   0.0025    0.013    0.014    0.012
LATT 1
SFAC Co O N C H
UNIT 2 26 18 84 76
TEMP -50
ACTA
SHEL 0.84 99
DFIX 0.82 0.01 O3 H31
DFIX 0.87 O10 H10A
DFIX 0.82 0.01 O10 H10B
DFIX 0.87 O12 H12A
DFIX 0.87 O12 H12B
DFIX 0.87 O13 H13A
DFIX 0.87 O13 H13B
DFIX 0.82 N7 H7
WGHT    0.045200    0.376500
FVAR       0.34900
MOLE   1
CO    1    0.043860    0.233620    0.278131    11.00000    0.03582    0.02998 =
         0.02990   -0.00079   -0.00543   -0.00806
O1    2   -0.004317    0.750387    0.076943    11.00000    0.10085    0.02562 =
         0.12145    0.01046   -0.07601   -0.01546
O2    2    0.340712    0.649529    0.041719    11.00000    0.06093    0.04963 =
         0.03781   -0.00012   -0.00695   -0.00481
O3    2    0.288899    0.562499    0.180568    11.00000    0.05766    0.03295 =
         0.04891    0.00103   -0.01795    0.00514
H31   5    0.341828    0.519021    0.153661    11.00000   -1.50000
O4    2    0.331712    0.917598    0.161862    11.00000    0.07420    0.04289 =
         0.10474   -0.00166   -0.05261   -0.00354
O5    2    0.474500    0.949114    0.228132    11.00000    0.10652    0.11116 =
         0.11404   -0.00025   -0.05729   -0.05813
O6    2    0.404420    0.812528    0.252448    11.00000    0.09817    0.07320 =
         0.08437    0.02756   -0.03684   -0.01539
O7    2    0.519419    0.557920    0.275426    11.00000    0.07377    0.10240 =
         0.06297   -0.00218   -0.01675    0.02140
O8    2    0.658560    0.527160    0.354512    11.00000    0.07776    0.14303 =
         0.09961   -0.06945   -0.04683    0.00945
O9    2    0.642505    0.425599    0.256431    11.00000    0.05708    0.05586 =
         0.06755   -0.01685   -0.00579   -0.01143
O10   2    0.470984    0.420974    0.129930    11.00000    0.04826    0.04966 =
         0.04170   -0.00653   -0.01242   -0.00045
H10A  5    0.521434    0.428079    0.165452    11.00000    0.04940
H10B  5    0.528170    0.406504    0.080884    11.00000    0.06888
O11   2    0.605532    0.745584    0.350325    11.00000    0.08903    0.07002 =
         0.08627    0.00559   -0.03634   -0.02747
H11A  5    0.604274    0.688778    0.338595    11.00000    0.08619
H11B  5    0.557472    0.766684    0.307358    11.00000    0.09929
O12   2    0.552975    0.140599    0.487490    11.00000    0.12234    0.11327 =
         0.12266   -0.01937   -0.04007   -0.05002
H12A  5    0.494166    0.150985    0.542734    11.00000   -1.50000
H12B  5    0.509157    0.121018    0.451077    11.00000   -1.50000
O13   2    0.419303    0.033016    0.406689    11.00000    0.10854    0.10826 =
         0.14868   -0.03957   -0.06836    0.00353
H13A  5    0.453174    0.013877    0.347381    11.00000   -1.50000
H13B  5    0.392146   -0.008756    0.453860    11.00000   -1.50000
N1    3    0.032372    0.366382    0.200251    11.00000    0.04478    0.02910 =
         0.03926   -0.00745   -0.01296   -0.00747
N2    3    0.204849    0.209378    0.152463    11.00000    0.04133    0.02853 =
         0.03417   -0.00331   -0.00844   -0.00495
N3    3   -0.104859    0.182738    0.229798    11.00000    0.04198    0.03438 =
         0.04078   -0.00213   -0.01257   -0.00543
N4    3    0.054426    0.088889    0.330814    11.00000    0.04075    0.03555 =
         0.03820   -0.00020   -0.00896   -0.00773
N5    3   -0.090032    0.286131    0.408880    11.00000    0.03320    0.03272 =
         0.03906   -0.00135   -0.00622   -0.00782
N6    3    0.175661    0.281669    0.348189    11.00000    0.03921    0.03450 =
         0.03255    0.00009   -0.00448   -0.01103
N7    3    0.153432    0.800701    0.128781    11.00000    0.05132    0.02895 =
         0.05128   -0.00005   -0.02517   -0.00210
H7    5    0.201410    0.839998    0.130033    11.00000    0.08292
N8    3    0.607083    0.502506    0.297027    11.00000    0.03117    0.06144 =
         0.04881   -0.00605   -0.00398   -0.01103
N9    3    0.402618    0.893616    0.215242    11.00000    0.04857    0.06129 =
         0.05818   -0.01107   -0.01413   -0.00575
C1    4   -0.052962    0.442837    0.225633    11.00000    0.04515    0.03121 =
         0.04676   -0.00687   -0.01515   -0.00084
AFIX  43
H1    5   -0.120693    0.440275    0.283200    11.00000   -1.20000
AFIX   0
REM H1    5   -0.128347    0.438122    0.289043    11.00000    0.04037
C2    4   -0.045751    0.527585    0.169523    11.00000    0.05759    0.02713 =
         0.06929   -0.00946   -0.03256    0.00058
AFIX  43
H2    5   -0.107655    0.580712    0.189117    11.00000   -1.20000
AFIX   0
REM H2    5   -0.107712    0.574939    0.184977    11.00000    0.05555
C3    4    0.053121    0.531258    0.085824    11.00000    0.06398    0.03501 =
         0.05959    0.00832   -0.03666   -0.01462
AFIX  43
H3    5    0.059082    0.587489    0.047650    11.00000   -1.20000
AFIX   0
REM H3    5    0.059943    0.592706    0.048597    11.00000    0.05279
C4    4    0.145459    0.452282    0.056397    11.00000    0.05425    0.03136 =
         0.04172    0.01216   -0.02556   -0.01685
C5    4    0.251066    0.449335   -0.029737    11.00000    0.06023    0.05523 =
         0.04702    0.01798   -0.02357   -0.02754
AFIX  43
H5    5    0.258941    0.502947   -0.071721    11.00000   -1.20000
AFIX   0
REM H5    5    0.255759    0.496995   -0.064473    11.00000    0.09498
C6    4    0.339198    0.372907   -0.052755    11.00000    0.05937    0.06462 =
         0.03597    0.01242   -0.01148   -0.02633
AFIX  43
H6    5    0.408632    0.374233   -0.109447    11.00000   -1.20000
AFIX   0
REM H6    5    0.407978    0.366507   -0.109663    11.00000    0.04384
C7    4    0.328806    0.288359    0.008576    11.00000    0.04336    0.04903 =
         0.03584   -0.00861   -0.00464   -0.01648
C8    4    0.420000    0.207310   -0.009144    11.00000    0.04451    0.05778 =
         0.04787   -0.01967    0.00386   -0.01104
AFIX  43
H8    5    0.493224    0.205720   -0.063543    11.00000   -1.20000
AFIX   0
REM H8    5    0.494645    0.204659   -0.073468    11.00000    0.06335
C9    4    0.402412    0.130251    0.052924    11.00000    0.04782    0.04615 =
         0.05937   -0.02434    0.00110    0.00487
AFIX  43
H9    5    0.463375    0.075410    0.042007    11.00000   -1.20000
AFIX   0
REM H9    5    0.458178    0.075130    0.044078    11.00000    0.04627
C10   4    0.292672    0.134486    0.132509    11.00000    0.04399    0.03495 =
         0.04407   -0.00739   -0.00104   -0.00511
AFIX  43
H10   5    0.280701    0.080872    0.174269    11.00000   -1.20000
AFIX   0
REM H10   5    0.268646    0.083709    0.177594    11.00000    0.02581
C11   4    0.223334    0.286977    0.091596    11.00000    0.03601    0.03593 =
         0.02694   -0.00190   -0.00946   -0.00639
C12   4    0.130053    0.370323    0.116706    11.00000    0.03739    0.03417 =
         0.03686   -0.00095   -0.01762   -0.00885
C13   4   -0.183227    0.228488    0.181933    11.00000    0.05416    0.04012 =
         0.05175   -0.00356   -0.02455   -0.00664
AFIX  43
H13   5   -0.173391    0.292136    0.163666    11.00000   -1.20000
AFIX   0
REM H13   5   -0.175224    0.288107    0.165158    11.00000    0.05541
C14   4   -0.280688    0.188682    0.156236    11.00000    0.05295    0.05816 =
         0.06647   -0.00159   -0.02863   -0.01036
AFIX  43
H14   5   -0.333406    0.224360    0.121004    11.00000   -1.20000
AFIX   0
REM H14   5   -0.342222    0.225529    0.126652    11.00000    0.06816
C15   4   -0.296878    0.096891    0.183731    11.00000    0.05310    0.06681 =
         0.07931   -0.00548   -0.03313   -0.02236
AFIX  43
H15   5   -0.361784    0.068415    0.167872    11.00000   -1.20000
AFIX   0
REM H15   5   -0.377052    0.068546    0.172643    11.00000    0.04636
C16   4   -0.217203    0.045488    0.235268    11.00000    0.06300    0.04601 =
         0.06063   -0.00178   -0.02347   -0.02312
C17   4   -0.225178   -0.052490    0.265265    11.00000    0.06863    0.05453 =
         0.09257   -0.00063   -0.02993   -0.03024
AFIX  43
H17   5   -0.288644   -0.084259    0.251441    11.00000   -1.20000
AFIX   0
REM H17   5   -0.284919   -0.081218    0.246474    11.00000    0.05476
C18   4   -0.142366   -0.098984    0.312999    11.00000    0.08448    0.04018 =
         0.07945    0.00440   -0.01714   -0.03122
AFIX  43
H18   5   -0.149634   -0.162927    0.331291    11.00000   -1.20000
AFIX   0
REM H18   5   -0.148319   -0.166920    0.330122    11.00000    0.07402
C19   4   -0.044935   -0.055479    0.336703    11.00000    0.05720    0.03555 =
         0.05331    0.00090   -0.00907   -0.00716
C20   4    0.044059   -0.100353    0.384724    11.00000    0.07473    0.03531 =
         0.05233    0.01091   -0.00509   -0.00707
AFIX  43
H20   5    0.042554   -0.164810    0.402794    11.00000   -1.20000
AFIX   0
REM H20   5    0.040337   -0.164074    0.406897    11.00000    0.06285
C21   4    0.133410   -0.052215    0.405955    11.00000    0.06003    0.04516 =
         0.04680    0.00716   -0.00656    0.00299
AFIX  43
H21   5    0.193097   -0.082675    0.438564    11.00000   -1.20000
AFIX   0
REM H21   5    0.196672   -0.079772    0.430117    11.00000    0.02460
C22   4    0.133965    0.044945    0.377585    11.00000    0.04709    0.05133 =
         0.04513    0.00681   -0.01442   -0.00263
AFIX  43
H22   5    0.194018    0.078812    0.393158    11.00000   -1.20000
AFIX   0
REM H22   5    0.195607    0.073740    0.390211    11.00000    0.04931
C23   4   -0.034953    0.041197    0.308690    11.00000    0.04724    0.02710 =
         0.04589    0.00338   -0.00481   -0.01208
C24   4   -0.120709    0.091264    0.257506    11.00000    0.04595    0.03360 =
         0.04180   -0.00197   -0.01017   -0.01088
C25   4   -0.218911    0.288001    0.437971    11.00000    0.04588    0.05252 =
         0.05287   -0.00572   -0.01299   -0.01384
AFIX  43
H25   5   -0.260418    0.259347    0.400650    11.00000   -1.20000
AFIX   0
REM H25   5   -0.255363    0.261937    0.398942    11.00000    0.04869
C26   4   -0.297866    0.330940    0.522491    11.00000    0.03760    0.06539 =
         0.05288   -0.00436    0.00537   -0.00844
AFIX  43
H26   5   -0.389627    0.329896    0.541383    11.00000   -1.20000
AFIX   0
REM H26   5   -0.393420    0.325620    0.535268    11.00000    0.03355
C27   4   -0.238403    0.374273    0.576673    11.00000    0.06018    0.04878 =
         0.03573   -0.00363   -0.00337   -0.00449
AFIX  43
H27   5   -0.289494    0.405012    0.632171    11.00000   -1.20000
AFIX   0
REM H27   5   -0.292153    0.403282    0.627690    11.00000    0.05414
C28   4   -0.101686    0.372400    0.548851    11.00000    0.04365    0.03670 =
         0.02870    0.00229   -0.00024   -0.00363
C29   4   -0.030921    0.414852    0.601615    11.00000    0.07018    0.03849 =
         0.02777   -0.00482   -0.01391   -0.00303
AFIX  43
H29   5   -0.078093    0.445758    0.657953    11.00000   -1.20000
AFIX   0
REM H29   5   -0.080375    0.447581    0.654640    11.00000    0.06437
C30   4    0.100782    0.411516    0.572536    11.00000    0.05712    0.04623 =
         0.03814   -0.00534   -0.01587   -0.00446
AFIX  43
H30   5    0.144064    0.438521    0.609795    11.00000   -1.20000
AFIX   0
REM H30   5    0.149511    0.440527    0.610716    11.00000    0.08698
C31   4    0.176961    0.367390    0.485418    11.00000    0.05396    0.03882 =
         0.03710    0.00396   -0.02008   -0.01282
C32   4    0.314025    0.364394    0.450735    11.00000    0.05398    0.05374 =
         0.04995    0.00341   -0.02218   -0.01504
AFIX  43
H32   5    0.361390    0.391892    0.484664    11.00000   -1.20000
AFIX   0
REM H32   5    0.366920    0.387555    0.476625    11.00000    0.07814
C33   4    0.378028    0.321271    0.367401    11.00000    0.03800    0.07063 =
         0.05037   -0.00212   -0.01144   -0.01632
AFIX  43
H33   5    0.469961    0.319107    0.342869    11.00000   -1.20000
AFIX   0
REM H33   5    0.482079    0.306435    0.334361    11.00000    0.07442
C34   4    0.305285    0.280122    0.318577    11.00000    0.04071    0.05889 =
         0.03166   -0.00233   -0.00721   -0.01009
AFIX  43
H34   5    0.351113    0.249747    0.261649    11.00000   -1.20000
AFIX   0
REM H34   5    0.342442    0.239317    0.265447    11.00000    0.07335
C35   4    0.110951    0.324956    0.431097    11.00000    0.04587    0.02889 =
         0.03119    0.00366   -0.01302   -0.00753
C36   4   -0.030257    0.327524    0.463811    11.00000    0.04581    0.02679 =
         0.03218    0.00262   -0.01207   -0.00590
C37   4   -0.068871    0.926673   -0.002516    11.00000    0.06778    0.02844 =
         0.06898   -0.00198   -0.03728   -0.00860
AFIX  43
H37   5   -0.116551    0.876682   -0.004401    11.00000   -1.20000
AFIX   0
REM H37   5   -0.116534    0.874311    0.007235    11.00000    0.03998
C38   4    0.101921    0.986138    0.042852    11.00000    0.06987    0.02899 =
         0.07597    0.00087   -0.04907   -0.00226
AFIX  43
H38   5    0.171152    0.977353    0.071859    11.00000   -1.20000
AFIX   0
REM H38   5    0.172678    0.976688    0.066505    11.00000    0.01924
C39   4    0.032315    0.910962    0.040497    11.00000    0.05956    0.02746 =
         0.04929   -0.00054   -0.02922   -0.00224
C40   4    0.058667    0.813706    0.083625    11.00000    0.05600    0.02765 =
         0.05636    0.00227   -0.02489   -0.00441
C41   4    0.176341    0.713069    0.181970    11.00000    0.05076    0.03665 =
         0.03860    0.00146   -0.01354   -0.00021
AFIX  23
H41A  5    0.092929    0.686052    0.206320    11.00000   -1.20000
H41B  5    0.204023    0.727228    0.237427    11.00000   -1.20000
AFIX   0
REM H41A  5    0.087729    0.682071    0.204201    11.00000    0.01742
REM H41B  5    0.208419    0.730630    0.234602    11.00000    0.05878
C42   4    0.278821    0.639711    0.124997    11.00000    0.04347    0.03025 =
         0.04390   -0.00272   -0.02217   -0.00346
MOLE 2
L.S. 16
BOND $H
HTAB 2.7
CONF
EQIV $1 x, y, z
EQIV $2 -x+1, -y+1, -z
EQIV $3 -x+1, -y+1, -z+1
EQIV $4 x, y-1, z
EQIV $5 -x+1, -y, -z+1
HTAB O3 O10_$1
HTAB O10 O9_$1
HTAB O10 O7_$1
HTAB O10 O2_$2
HTAB O11 O8_$1
HTAB O11 O7_$1
HTAB O11 O6_$1
HTAB O12 O11_$3
HTAB O12 O13_$1
HTAB O13 O5_$4
HTAB O13 O12_$5
HTAB N7 O4_$1
HTAB C3 O1_$1
HTAB C33 O9_$1
HTAB C38 O4_$1
HTAB C41 O6_$1
FMAP 2
PLAN -5
HKLF 4
REM
REM R1 =  0.0736 for   4701 Fo > 4sig(Fo)  and  0.1378 for all   7956 data
REM    621 parameters refined using      8 restraints
END
WGHT      0.0451      0.3767
REM Highest difference peak  0.431,  deepest hole -0.485,  1-sigma level  0.076
Q1    1   0.3172  0.1400  0.5135  11.00000  0.05    0.43
Q2    1   0.6698  0.0676  0.4430  11.00000  0.05    0.40
Q3    1   0.6207  0.4605  0.3670  11.00000  0.05    0.31
Q4    1   0.1720 -0.1470  0.3961  11.00000  0.05    0.30
Q5    1   0.1516  0.3809  0.4448  11.00000  0.05    0.30
;
data_New_Global_Publ_Block
_journal_date_recd_electronic     2015-06-20
_journal_date_accepted     2015-07-06
_journal_name_full     'Acta Crystallographica, Section E'
_journal_year     2015
_journal_volume     71
_journal_issue      8
_journal_page_first     910
_journal_page_last     914
_journal_paper_category     GM
_journal_paper_doi     10.1107/S2056989015013006
_journal_coeditor_code     WM5178
_publ_contact_author_name     'Niels-Patrick Pook'
_publ_contact_author_address
;
Institute of Inorganic and Analytical Chemistry,
Clausthal University of Technology, Paul-Ernst-Strasse 4,
D-38678 Clausthal-Zellerfeld,
Germany
;
_publ_contact_author_email     'niels-patrick.pook@tu-clausthal.de'
_publ_contact_author_fax     '+49 (0) 5323 72 2995'
_publ_contact_author_phone     '+49 (0) 5323 72 2887'
_publ_section_title
;
Crystal structure of
bis[tris(1,10-phenanthroline-\k^2^<i>N</i>,<i>N</i>')cobalt(II)] tetranitrate
<i>N</i>,<i>N</i>'-(1,4-phenylenedicarbonyl)diglycine solvate octahydrate
;
loop_
    _publ_author_name
    _publ_author_footnote
    _publ_author_address
    'Pook, Niels-Patrick' .
;
Institute of Inorganic and Analytical Chemistry,
Clausthal University of Technology, Paul-Ernst-Strasse 4,
D-38678 Clausthal-Zellerfeld,
Germany
;
    'Hentrich, Philipp' .
;
Institute of Inorganic and Analytical Chemistry,
Clausthal University of Technology, Paul-Ernst-Strasse 4,
D-38678 Clausthal-Zellerfeld,
Germany
;
    'Gjikaj, Mimoza' .
;
Institute of Inorganic and Analytical Chemistry,
Clausthal University of Technology, Paul-Ernst-Strasse 4,
D-38678 Clausthal-Zellerfeld,
Germany
;
_publ_section_synopsis
;
The complex cation of the title compound includes one Co^II^ atom with a
distorted octahedral coordination environment defined by six N atoms from
three bidentate phenanthroline ligands. The non-coordinating
<i>N</i>,<i>N</i>'-(1,4-phenylenedicarbonyl)diglycine ligand links the
cationic building blocks <i>via</i> C---H...O contacts and through
lone-pair...\p interactions. Further observed non-covalent interactions
contribute to the consolidation of the supramolecular network.
;
