# Supplementary material for: Crystal structure of bis­[tris­(1,10-phenanthroline-κ2 N,N′)cobalt(II)] tetra­nitrate N,N′-(1,4-phenyl­enedicarbon­yl)diglycine solvate octa­hydrate
Source: Acta Crystallogr E Crystallogr Commun. 2015 Jul 11;71(Pt 8):910–4. doi: 10.1107/S2056989015013006 (PMC4571354; doi:10.1107/S2056989015013006)
Supplement: Supplementary file 2 [file e-71-00910-Isup2.hkl]

# 
# h,k,l, Fc-squared, Fo-squared, sigma(Fo-squared) and status flag 
# 
data_I
_shelx_title ' ' 
_shelx_refln_list_code          4 
_shelx_F_calc_maximum      307.82 
_exptl_crystal_F_000       968.00 
_reflns_d_resolution_high  0.8200 
 
loop_ 
 _symmetry_equiv_pos_as_xyz 
 'x, y, z' 
 '-x, -y, -z' 
 
_cell_length_a    10.6663 
_cell_length_b    14.3138 
_cell_length_c    14.5728 
_cell_angle_alpha  85.403 
_cell_angle_beta   73.421 
_cell_angle_gamma  82.020 
 
_shelx_F_squared_multiplier     1.000 
 
loop_ 
 _refln_index_h 
 _refln_index_k 
 _refln_index_l 
 _refln_F_squared_calc 
 _refln_F_squared_meas 
 _refln_F_squared_sigma 
 _refln_observed_status 
   1   0   0    15929.14    13870.62    145.79 o 
   2   0   0     3814.69     3641.27    102.62 o 
   3   0   0     5136.85     5396.47    143.39 o 
   4   0   0      356.34      323.65     55.96 o 
   5   0   0       32.76       92.96     55.49 o 
   6   0   0        5.34      -18.23     42.14 o 
   7   0   0      108.67       77.95     39.41 o 
   8   0   0      400.10      370.32     40.21 o 
   9   0   0      387.88      400.48     61.94 o 
  10   0   0       51.52      194.26     43.33 o 
  11   0   0      463.98      511.81     31.82 o 
  12   0   0      287.94      242.26     30.22 o 
 -12   1   0       70.44      109.99     38.74 o 
 -11   1   0       24.99       -4.42     30.85 o 
 -10   1   0      106.75      170.38     33.10 o 
  -9   1   0       93.89      149.27     35.48 o 
  -8   1   0       29.35       58.06     38.38 o 
  -7   1   0     1359.40     1242.14     92.43 o 
  -6   1   0      131.32       78.62     42.52 o 
  -5   1   0     1458.47     1240.79    103.08 o 
  -4   1   0        3.70       85.77     72.66 o 
  -3   1   0       45.44       67.46     68.76 o 
  -2   1   0      783.29      802.60    104.93 o 
  -1   1   0      613.50      618.01     91.20 o 
   1   1   0      756.49      709.02     51.72 o 
   2   1   0     2034.72     1860.75     74.35 o 
   3   1   0     5424.77     4859.44    252.81 o 
   4   1   0       72.29       49.32     65.63 o 
   5   1   0       13.45       98.18     54.38 o 
   6   1   0     2976.04     2175.91    357.21 o 
   7   1   0      156.47      173.44     39.71 o 
   8   1   0      534.41      570.55     47.79 o 
   9   1   0       89.43       73.52     54.46 o 
  10   1   0       66.21      122.74    109.03 o 
  11   1   0       82.22       77.79     45.95 o 
  12   1   0       18.15       70.50     32.53 o 
 -12   2   0        9.92       20.96     42.98 o 
 -11   2   0        4.58      -18.72     31.20 o 
 -10   2   0       32.88       41.87     32.61 o 
  -9   2   0        1.10      -12.57     35.16 o 
  -8   2   0      745.70      710.63     69.15 o 
  -7   2   0        5.92       44.74     63.24 o 
  -6   2   0      331.65      292.55     42.00 o 
  -5   2   0      115.64       59.10     68.85 o 
  -4   2   0      528.00      588.64     91.19 o 
  -3   2   0     2418.86     2574.80     78.84 o 
  -2   2   0     1079.67      977.11     85.62 o 
  -1   2   0     5113.55     4629.08    488.90 o 
   0   2   0      183.30      239.34     59.34 o 
   1   2   0       87.40      239.49     59.45 o 
   2   2   0      506.28      473.99     80.28 o 
   3   2   0      630.30      569.59     53.71 o 
   4   2   0     1528.40     1556.33     56.91 o 
   5   2   0     4284.30     4428.21     74.54 o 
   6   2   0      742.76      735.00     44.27 o 
   7   2   0       32.27       26.56     40.06 o 
   8   2   0      198.86      248.13     39.25 o 
   9   2   0      177.49      219.22     36.84 o 
  10   2   0        1.89      -18.13     33.52 o 
  11   2   0       41.36      130.24     81.38 o 
  12   2   0        5.72       36.71     28.91 o 
 -11   3   0        0.37       11.61     34.80 o 
 -10   3   0       59.67       78.46     47.89 o 
  -9   3   0      142.94      156.69     35.06 o 
  -8   3   0      121.71      176.21     55.34 o 
  -7   3   0      437.02      412.59     40.34 o 
  -6   3   0      504.60      457.18     41.21 o 
  -5   3   0     1320.44     1328.28     77.06 o 
  -4   3   0     3224.96     3184.56    131.73 o 
  -3   3   0      459.66      464.32     84.74 o 
  -2   3   0        5.67      -14.64     75.58 o 
  -1   3   0        2.22       14.08     68.53 o 
   0   3   0      663.25      689.43     69.85 o 
   1   3   0     3052.31     3192.26    227.02 o 
   2   3   0    10685.71     9633.12   1493.60 o 
   3   3   0      189.59      164.16     51.09 o 
   4   3   0     2530.89     2671.62     58.41 o 
   5   3   0      299.41      286.26     53.67 o 
   6   3   0     3557.69     3327.16    238.58 o 
   7   3   0      303.63      339.74     44.22 o 
   8   3   0      608.34      558.16     39.04 o 
   9   3   0      708.13      671.88     37.75 o 
  10   3   0      303.60      284.71     33.22 o 
  11   3   0      113.58       40.92     31.92 o 
  12   3   0        5.75       36.56     65.61 o 
 -11   4   0      130.52      100.97     30.44 o 
 -10   4   0      188.14      226.40     36.95 o 
  -9   4   0      240.40      196.00     35.17 o 
  -8   4   0       40.92      109.51     41.24 o 
  -7   4   0      760.42      727.10    170.67 o 
  -6   4   0        2.41       -1.23     38.39 o 
  -5   4   0      635.44      626.45     60.23 o 
  -4   4   0      536.96      581.72     72.44 o 
  -3   4   0        8.15      -18.76     73.97 o 
  -2   4   0      699.37      583.32    129.75 o 
  -1   4   0     2894.14     2395.43    172.37 o 
   0   4   0       68.37       64.78     47.50 o 
   1   4   0     1228.26     1180.54    125.45 o 
   2   4   0      901.96      815.97     44.63 o 
   3   4   0      292.25      379.76     52.64 o 
   4   4   0       90.90      124.76     55.04 o 
   5   4   0     4051.48     3993.72     53.23 o 
   6   4   0       40.69       28.37     41.40 o 
   7   4   0       18.60      -32.53     58.70 o 
   8   4   0      299.00      163.83     85.23 o 
   9   4   0       43.12       22.33     36.58 o 
  10   4   0        2.10      -35.99     47.13 o 
  11   4   0       10.27       31.89     49.78 o 
  12   4   0        5.60      -11.50     32.43 o 
 -11   5   0        0.08       22.63     29.99 o 
 -10   5   0       13.25       29.01     31.00 o 
  -9   5   0       79.40       77.75     52.40 o 
  -8   5   0       47.78      -18.41     36.21 o 
  -7   5   0      180.51      211.17     38.75 o 
  -6   5   0      108.68      113.28     40.78 o 
  -5   5   0     1058.53     1093.89     58.03 o 
  -4   5   0      534.27      399.77     64.92 o 
  -3   5   0       65.75       23.29     68.76 o 
  -2   5   0      541.30      537.63     64.00 o 
  -1   5   0      841.59      684.47     79.30 o 
   0   5   0       35.83       46.81     44.07 o 
   1   5   0      294.77      217.39     47.68 o 
   2   5   0      967.52      764.85     76.94 o 
   3   5   0     3156.88     3151.99     66.33 o 
   4   5   0       11.57       -6.73     51.86 o 
   5   5   0     2350.46     2386.23     63.59 o 
   6   5   0      434.28      394.12     43.94 o 
   7   5   0       75.35       90.21     38.12 o 
   8   5   0      112.78      149.17     37.96 o 
   9   5   0       76.24       96.52     51.08 o 
  10   5   0      169.61      215.87     32.63 o 
  11   5   0       27.98      -14.08     30.69 o 
  12   5   0        3.93       39.95     46.68 o 
 -11   6   0       57.69       84.19     29.66 o 
 -10   6   0      234.73      200.64     58.17 o 
  -9   6   0       49.43       69.66     41.81 o 
  -8   6   0      335.52      371.08     47.64 o 
  -7   6   0      524.04      585.08     39.48 o 
  -6   6   0      199.86      108.21     39.86 o 
  -5   6   0      452.85      504.53     56.19 o 
  -4   6   0      232.74      293.69     87.07 o 
  -3   6   0      139.49      130.39     51.01 o 
  -2   6   0      620.47      444.42     77.58 o 
  -1   6   0     4099.36     4458.75    285.32 o 
   0   6   0     7354.06     7589.83    111.66 o 
   1   6   0     1083.12      914.59     47.36 o 
   2   6   0     3273.91     3333.78    173.44 o 
   3   6   0     2502.66     2382.40     76.52 o 
   4   6   0     2433.01     2372.26     50.33 o 
   5   6   0     1258.37     1360.96     52.56 o 
   6   6   0     1869.75     1245.94    147.63 o 
   7   6   0       29.73       20.45     48.05 o 
   8   6   0        7.62       32.78     51.71 o 
   9   6   0      146.43      164.18     34.92 o 
  10   6   0       46.58       59.52     33.27 o 
  11   6   0      108.64      129.07     31.30 o 
  12   6   0       27.87       80.48     32.74 o 
 -10   7   0       92.44       87.73     30.86 o 
  -9   7   0       13.94       41.56     31.67 o 
  -8   7   0       45.42       73.66     35.04 o 
  -7   7   0      232.65      192.66     46.02 o 
  -6   7   0      162.48      145.37     44.03 o 
  -5   7   0      961.09      806.09    125.58 o 
  -4   7   0      693.13      585.12     46.67 o 
  -3   7   0     3110.99     2875.73    118.55 o 
  -2   7   0     1565.66     1446.84     52.77 o 
  -1   7   0     4109.22     4332.79    243.11 o 
   0   7   0     2580.10     2561.19    131.70 o 
   1   7   0      981.92      951.86     82.67 o 
   2   7   0       56.85       62.39     39.96 o 
   3   7   0        0.08       44.28     45.09 o 
   4   7   0     1200.90      989.82    140.09 o 
   5   7   0      183.84      126.22     42.26 o 
   6   7   0      165.95      151.51     38.83 o 
   7   7   0      785.51      759.81     39.46 o 
   8   7   0      500.65      526.42     38.88 o 
   9   7   0      217.10      172.16     63.03 o 
  10   7   0      143.55      140.62     48.41 o 
  11   7   0      267.86      290.18     57.00 o 
 -10   8   0        1.55        8.77     34.85 o 
  -9   8   0       67.07       78.20     37.81 o 
  -8   8   0       22.58       56.90     33.48 o 
  -7   8   0        3.88        9.21     35.13 o 
  -6   8   0      522.01      481.56     34.22 o 
  -5   8   0       10.73      -16.55     34.20 o 
  -4   8   0       41.99       45.55     38.85 o 
  -3   8   0       19.69       19.07     40.87 o 
  -2   8   0      570.92      497.73     48.13 o 
  -1   8   0      127.82       96.59     37.17 o 
   0   8   0      411.88      480.73     38.92 o 
   1   8   0       12.83       -2.07     38.65 o 
   2   8   0     2692.27     2450.08    367.23 o 
   3   8   0     3508.92     3072.22    193.81 o 
   4   8   0       31.42       55.39     38.77 o 
   5   8   0     2381.73     2105.58    196.44 o 
   6   8   0      837.83      906.39     39.38 o 
   7   8   0      207.49      202.61     36.66 o 
   8   8   0        5.67      -20.26     34.53 o 
   9   8   0       17.80       29.60     40.01 o 
  10   8   0        4.95       18.05     41.66 o 
  11   8   0       32.79       28.72     39.44 o 
  -9   9   0       24.67       13.88     32.13 o 
  -8   9   0      180.77      121.81     28.95 o 
  -7   9   0      181.43      146.45     29.85 o 
  -6   9   0      162.32      137.89     36.47 o 
  -5   9   0        1.56       25.64     34.06 o 
  -4   9   0      979.98      878.00    206.60 o 
  -3   9   0     1786.30     1433.15    267.01 o 
  -2   9   0      513.42      429.90     41.46 o 
  -1   9   0     1347.40     1278.72    236.98 o 
   0   9   0      354.81      352.24     34.89 o 
   1   9   0      279.09      294.24     34.91 o 
   2   9   0      776.01      745.40     34.10 o 
   3   9   0       14.45        2.17     37.44 o 
   4   9   0      408.53      421.55     40.19 o 
   5   9   0        0.40       51.93     38.41 o 
   6   9   0      212.17      206.93     41.27 o 
   7   9   0       33.37      133.36     36.10 o 
   8   9   0      901.26      907.66     47.07 o 
   9   9   0      572.59      524.51     33.53 o 
  10   9   0      298.18      397.05     35.00 o 
  11   9   0       81.72      133.51     35.15 o 
  -9  10   0       38.62       -2.62     40.55 o 
  -8  10   0        3.29        9.11     40.44 o 
  -7  10   0       87.00       53.13     41.16 o 
  -6  10   0       34.88       48.44     44.72 o 
  -5  10   0      302.60      177.10     53.45 o 
  -4  10   0      195.79      230.51     66.84 o 
  -3  10   0        4.01       12.98     42.28 o 
  -2  10   0        1.34      -18.30     42.67 o 
  -1  10   0       22.55       24.24     33.03 o 
   0  10   0      213.64      185.74     32.98 o 
   1  10   0      114.91      139.39     33.30 o 
   2  10   0      690.52      608.10     42.17 o 
   3  10   0     1534.15     1498.62    160.14 o 
   4  10   0     1055.61      992.85     75.39 o 
   5  10   0      547.32      560.61     39.06 o 
   6  10   0       66.79       74.61     35.63 o 
   7  10   0       93.25      135.60     34.45 o 
   8  10   0        0.72      -27.71     42.20 o 
   9  10   0        4.08      105.09     46.36 o 
  10  10   0      160.88      148.91     30.15 o 
  -8  11   0        0.10        6.97     39.49 o 
  -7  11   0       13.48       -0.75     46.76 o 
  -6  11   0        0.81        2.76     42.40 o 
  -5  11   0      652.76      673.51     46.98 o 
  -4  11   0       96.97       99.88     45.00 o 
  -3  11   0      425.26      350.78     74.38 o 
  -2  11   0     2036.89     1746.07    406.15 o 
  -1  11   0       45.80       48.16     32.90 o 
   0  11   0      176.77      146.62     33.96 o 
   1  11   0        9.22      -39.54     39.54 o 
   2  11   0       17.28       60.74     37.55 o 
   3  11   0      211.54      256.86     39.93 o 
   4  11   0      152.02      205.26     45.79 o 
   5  11   0        0.23       -5.04     35.96 o 
   6  11   0      115.22      188.22     38.70 o 
   7  11   0        5.49      -17.99     33.23 o 
   8  11   0       19.97       33.15     49.58 o 
   9  11   0       59.53       41.09     32.96 o 
  10  11   0        1.42      -29.74     29.74 o 
  -7  12   0       22.87       27.41     38.92 o 
  -6  12   0       91.94       80.81     41.53 o 
  -5  12   0      455.63      362.41     42.85 o 
  -4  12   0      724.15      602.71    333.57 o 
  -3  12   0        0.25      -16.91     67.65 o 
  -2  12   0      298.50      285.86     52.90 o 
  -1  12   0      298.29      299.65     47.25 o 
   0  12   0      128.47      150.94     40.48 o 
   1  12   0      494.91      439.12     41.05 o 
   2  12   0     1491.84     1472.91    216.39 o 
   3  12   0     2625.65     2514.74     44.72 o 
   4  12   0     1215.14     1233.09    116.95 o 
   5  12   0      310.57      426.12    150.65 o 
   6  12   0      257.39      286.13     37.96 o 
   7  12   0        2.87      -28.77     33.47 o 
   8  12   0      204.98      215.38     37.70 o 
   9  12   0       10.33       34.20     45.89 o 
  10  12   0        1.74       -2.00     41.02 o 
  -7  13   0      102.43       61.35     39.04 o 
  -6  13   0        6.37        9.62     38.25 o 
  -5  13   0        0.61        3.06     37.70 o 
  -4  13   0       53.82       14.67     45.32 o 
  -3  13   0      102.08       91.35     48.75 o 
  -2  13   0      238.42       96.16     55.35 o 
  -1  13   0      225.40      177.54     61.26 o 
   0  13   0        3.04       17.12     38.28 o 
   1  13   0     1083.50     1196.17     43.13 o 
   2  13   0      145.98      178.85     37.54 o 
   3  13   0       26.86       64.06     36.14 o 
   4  13   0      107.06      135.04     35.86 o 
   5  13   0        5.62       44.25     58.65 o 
   6  13   0        0.20      -43.92     57.39 o 
   7  13   0        0.57      -27.61     31.40 o 
   8  13   0       13.81      -29.93     29.93 o 
   9  13   0       67.48       47.10     56.20 o 
  -6  14   0      129.67      134.84     37.49 o 
  -5  14   0        7.90       -0.08     37.39 o 
  -1  14   0      130.82      146.96     66.01 o 
   0  14   0       57.58       50.05     41.69 o 
   1  14   0      197.21      195.05     39.06 o 
   2  14   0      791.77      778.98     39.89 o 
   3  14   0      292.35      334.64     36.37 o 
   4  14   0      125.90      122.40     34.77 o 
   5  14   0      134.60       94.46     37.77 o 
   6  14   0       64.21       66.98     33.47 o 
   7  14   0      470.66      396.90     39.92 o 
   8  14   0      417.81      385.25     31.40 o 
   0  15   0      458.47      438.85    106.98 o 
   1  15   0      166.85      142.19     37.99 o 
   2  15   0       71.07      110.65     36.42 o 
   3  15   0       65.18       94.44     35.86 o 
   4  15   0       28.95       32.88     33.45 o 
   5  15   0      116.76      154.61     33.06 o 
   6  15   0       35.42       32.33     36.17 o 
   7  15   0        7.35        1.80     32.65 o 
   0  16   0        0.07       -8.95     60.84 o 
   1  16   0       37.48       14.54     35.39 o 
   2  16   0       54.73       66.48     35.77 o 
   3  16   0      142.41      134.12     34.83 o 
   4  16   0       98.34       25.30     34.16 o 
   5  16   0       37.48      -15.10     32.95 o 
   6  16   0       10.35       37.87     32.07 o 
   0  17   0       43.92       49.59     64.04 o 
   1  17   0      143.56      151.72     64.04 o 
   2  17   0      118.55      101.23     36.11 o 
   3  17   0        7.34       44.42     35.42 o 
   4  17   0       27.92       72.41     45.36 o 
  -3 -17   1       41.07       20.51     38.19 o 
  -2 -17   1       24.10      -14.57     36.06 o 
  -1 -17   1       13.43       15.02     38.52 o 
   0 -17   1       26.89       17.68     35.02 o 
  -5 -16   1      110.77      140.31     32.96 o 
  -4 -16   1        8.06       13.13     37.79 o 
  -3 -16   1        3.73       16.67     36.51 o 
  -2 -16   1        4.12        0.91     34.62 o 
  -1 -16   1       59.22       79.87     35.00 o 
   0 -16   1       42.11       57.04     34.64 o 
   1 -16   1        1.14        1.12     59.53 o 
  -7 -15   1      168.00      101.91     39.08 o 
  -6 -15   1      321.51      337.43     32.83 o 
  -5 -15   1      340.86      355.76     53.94 o 
  -4 -15   1      136.05      142.38     33.46 o 
  -3 -15   1      205.63      271.11     43.18 o 
  -2 -15   1        1.40        0.69     35.36 o 
  -1 -15   1       23.04       38.27     36.16 o 
   0 -15   1      111.86      132.69     36.02 o 
   1 -15   1        1.03       24.43     34.18 o 
   2 -15   1       21.53       30.49     46.43 o 
   3 -15   1        7.52        6.69     47.14 o 
   4 -15   1      123.39       44.69     37.89 o 
   5 -15   1      407.44      179.51     90.43 o 
  -8 -14   1        7.78       30.67     60.10 o 
  -7 -14   1       76.52       43.71     32.05 o 
  -6 -14   1        6.79       47.08     31.83 o 
  -5 -14   1       70.08       61.38     33.37 o 
  -4 -14   1        4.77       24.26     37.34 o 
  -3 -14   1        5.92       47.14     35.28 o 
  -2 -14   1      329.26      280.47     44.10 o 
  -1 -14   1      756.64      813.52     45.57 o 
   0 -14   1      758.52      738.23    114.69 o 
   1 -14   1       78.06       73.56     36.96 o 
   2 -14   1      225.93      223.24     43.76 o 
   3 -14   1      236.04      217.21     41.93 o 
   4 -14   1        8.94       -0.94     36.96 o 
   5 -14   1        4.89       16.06     37.42 o 
   6 -14   1        0.46        0.34     38.77 o 
  -9 -13   1       49.18       94.78     29.06 o 
  -8 -13   1        0.88       44.62     32.45 o 
  -7 -13   1       19.84       61.06     39.00 o 
  -6 -13   1      235.37      199.79     41.71 o 
  -5 -13   1       51.92      128.70     63.54 o 
  -4 -13   1      422.73      417.48     34.85 o 
  -3 -13   1      536.17      560.16     39.58 o 
  -2 -13   1      189.58      229.29     37.30 o 
  -1 -13   1      436.27      417.07     61.62 o 
   0 -13   1       11.42       33.17     37.36 o 
   1 -13   1      147.59      129.25     37.17 o 
   2 -13   1      155.57      138.53     42.31 o 
   3 -13   1      540.82      540.71     44.68 o 
   4 -13   1      338.68      311.78     41.60 o 
   5 -13   1      353.71      219.04     60.34 o 
   6 -13   1      107.48       43.43     39.10 o 
   7 -13   1       82.41       57.49     40.25 o 
  -9 -12   1      128.07       85.61     29.36 o 
  -8 -12   1       26.07      121.43     29.83 o 
  -7 -12   1       69.98       76.88     53.46 o 
  -6 -12   1       92.13      142.20     32.14 o 
  -5 -12   1       12.53      110.46     60.96 o 
  -4 -12   1      315.96      313.86     67.38 o 
  -3 -12   1       92.15       51.25     35.80 o 
  -2 -12   1       72.10      114.34     41.70 o 
  -1 -12   1       36.55       43.27     39.54 o 
   0 -12   1      437.99      470.64     44.62 o 
   1 -12   1        4.53       21.38     38.39 o 
   2 -12   1        5.66       -3.07     51.31 o 
   3 -12   1      131.60      103.00     49.21 o 
   4 -12   1      364.65      331.50     65.10 o 
   5 -12   1      421.63      393.54     50.50 o 
   6 -12   1       11.27       30.54     41.62 o 
   7 -12   1      157.41      151.59     40.25 o 
   8 -12   1        3.26       35.25     38.14 o 
 -10 -11   1       30.62       -1.94     31.61 o 
  -9 -11   1        4.51      -10.67     29.53 o 
  -8 -11   1      148.15      198.25     38.88 o 
  -7 -11   1       75.82      123.92     32.05 o 
  -6 -11   1        1.33      -19.64     72.29 o 
  -5 -11   1      321.00      364.86     36.33 o 
  -4 -11   1      154.02      152.52     37.24 o 
  -3 -11   1       14.79       -7.33     37.58 o 
  -2 -11   1      106.34      155.30     37.42 o 
  -1 -11   1       31.07       77.26     38.64 o 
   0 -11   1      512.01      549.08     41.80 o 
   1 -11   1       51.85       53.92     38.84 o 
   2 -11   1       17.75       13.22     71.26 o 
   3 -11   1      378.41      385.49     55.88 o 
   4 -11   1      260.08      237.28     54.08 o 
   5 -11   1        5.23       38.62     51.99 o 
   6 -11   1       11.73       46.33     41.24 o 
   7 -11   1       25.77        7.38     38.98 o 
   8 -11   1        3.81       12.85     45.32 o 
 -10 -10   1       42.33       58.63     43.75 o 
  -9 -10   1      140.11       99.10     30.15 o 
  -8 -10   1     1148.77     1245.18    106.12 o 
  -7 -10   1      655.04      584.70    105.87 o 
  -6 -10   1      404.30      405.08     35.76 o 
  -5 -10   1      226.54      244.61     43.67 o 
  -4 -10   1      116.18      112.83     81.16 o 
  -3 -10   1      205.52      221.98     42.28 o 
  -2 -10   1     1063.54      983.32     40.17 o 
  -1 -10   1        6.44       10.83     41.33 o 
   0 -10   1     1352.85     1374.68    226.52 o 
   1 -10   1        4.34        0.29     38.01 o 
   2 -10   1       45.65       41.94     48.17 o 
   3 -10   1       11.14        6.38     48.11 o 
   4 -10   1      188.91      247.86     48.91 o 
   5 -10   1      164.08      132.64     48.16 o 
   6 -10   1       34.55       72.71     44.72 o 
   7 -10   1        0.62       10.33     41.33 o 
   8 -10   1       19.36       25.27     39.61 o 
   9 -10   1       35.13       55.06     39.47 o 
 -11  -9   1        9.80       12.04     29.31 o 
 -10  -9   1        0.08       10.47     40.32 o 
  -9  -9   1       93.98      121.22     44.05 o 
  -8  -9   1        6.71       95.30     32.96 o 
  -7  -9   1      353.29      376.53     34.93 o 
  -6  -9   1     1300.19     1336.20     39.04 o 
  -5  -9   1     1846.66     1740.66     40.44 o 
  -4  -9   1      461.54      455.31     42.45 o 
  -3  -9   1       63.36       54.39     46.14 o 
  -2  -9   1       27.80       85.31     38.03 o 
  -1  -9   1      753.21      783.54     41.08 o 
   0  -9   1      731.73      787.95     43.98 o 
   1  -9   1       73.13       39.35     51.37 o 
   2  -9   1       51.86       60.15     47.02 o 
   3  -9   1      310.93      391.49     48.79 o 
   4  -9   1      492.62      543.79     51.44 o 
   5  -9   1      271.68      215.98     51.51 o 
   6  -9   1      366.08      392.85     64.20 o 
   7  -9   1        9.14      -26.71     43.91 o 
   8  -9   1       44.69       79.59     45.24 o 
   9  -9   1       21.90       -8.55     33.88 o 
 -11  -8   1       55.19       36.69     28.64 o 
 -10  -8   1      261.36      290.14     30.26 o 
  -9  -8   1      288.55      330.61     42.86 o 
  -8  -8   1      664.30      605.24     44.87 o 
  -7  -8   1      142.48      191.96     56.95 o 
  -6  -8   1      528.91      551.80     41.53 o 
  -5  -8   1      516.32      490.20     80.58 o 
  -4  -8   1        0.72       -3.40     38.76 o 
  -3  -8   1      317.68      348.90     38.70 o 
  -2  -8   1      707.92      707.20     49.60 o 
  -1  -8   1      985.34      824.94     42.52 o 
   0  -8   1       50.99       61.46     43.27 o 
   1  -8   1      252.16      323.12     48.12 o 
   2  -8   1     1717.72     1623.54    143.63 o 
   3  -8   1        4.31       -7.37     49.54 o 
   4  -8   1      789.52      807.07     52.42 o 
   5  -8   1      740.63      707.44     53.18 o 
   6  -8   1        5.84      -40.90     58.82 o 
   7  -8   1       53.38       52.91     31.27 o 
   8  -8   1       17.60       12.63     47.99 o 
   9  -8   1       32.74        9.48     32.97 o 
  10  -8   1       16.54       42.18     40.73 o 
 -11  -7   1       45.01      -15.12     32.60 o 
 -10  -7   1       16.14       53.79     38.76 o 
  -9  -7   1        6.54       47.73     60.56 o 
  -8  -7   1       70.43        9.32     35.22 o 
  -7  -7   1       68.02        4.37     64.66 o 
  -6  -7   1      878.00      889.74     39.15 o 
  -5  -7   1      236.86      235.79     37.80 o 
  -4  -7   1     1698.28     1334.00    174.40 o 
  -3  -7   1     1369.81     1248.31     95.57 o 
  -2  -7   1     1966.09     1995.43     73.42 o 
  -1  -7   1       42.11       55.74     49.49 o 
   0  -7   1     1272.79     1099.35    191.53 o 
   1  -7   1      300.74      261.80     51.65 o 
   2  -7   1      155.52      124.98     58.72 o 
   3  -7   1       19.20       29.47     55.35 o 
   4  -7   1      126.70       80.09     58.45 o 
   5  -7   1      319.49      306.49     40.61 o 
   6  -7   1      219.07      139.55     38.76 o 
   7  -7   1      633.35      655.17     39.25 o 
   8  -7   1      424.21      497.20     82.96 o 
   9  -7   1      346.33      348.07     33.91 o 
  10  -7   1      235.05      191.62     51.44 o 
 -11  -6   1      138.85      227.03     29.72 o 
 -10  -6   1      191.07      207.77     31.40 o 
  -9  -6   1      244.34      250.21     33.98 o 
  -8  -6   1      478.72      427.07     36.59 o 
  -7  -6   1      782.97      754.89     39.89 o 
  -6  -6   1      749.96      781.65     40.04 o 
  -5  -6   1      193.03      190.66     39.47 o 
  -4  -6   1      844.80      857.20     80.85 o 
  -3  -6   1        5.32       14.58     50.05 o 
  -2  -6   1       40.96       84.60     50.73 o 
  -1  -6   1     8039.42     8288.28    115.61 o 
   0  -6   1      185.64      210.09     62.57 o 
   1  -6   1      663.42      658.25     57.30 o 
   2  -6   1      916.68      848.11     75.73 o 
   3  -6   1      331.39      223.36    126.23 o 
   4  -6   1      634.94      509.81     95.56 o 
   5  -6   1      815.98      775.15     58.47 o 
   6  -6   1      184.16      187.12     40.13 o 
   7  -6   1       79.25       90.21     38.09 o 
   8  -6   1        9.48       69.60     35.00 o 
   9  -6   1        9.41       20.44     33.28 o 
  10  -6   1       16.41      -10.25     31.50 o 
  11  -6   1       16.04       40.57     30.05 o 
 -12  -5   1      115.13      128.87     42.78 o 
 -11  -5   1        5.69      -13.86     38.06 o 
 -10  -5   1        3.39       -9.78     36.69 o 
  -9  -5   1       18.20       62.74     35.27 o 
  -8  -5   1       27.57       55.33     36.62 o 
  -7  -5   1        6.71        3.33     37.11 o 
  -6  -5   1        8.48       -0.24     39.30 o 
  -5  -5   1     1984.01     1925.80     44.42 o 
  -4  -5   1       16.05       30.41     46.85 o 
  -3  -5   1     1005.59      908.99     54.30 o 
  -2  -5   1      125.49      157.86     49.29 o 
  -1  -5   1     2167.68     2071.49     57.38 o 
   0  -5   1     1783.37     1846.96     59.78 o 
   1  -5   1      657.77      641.00     58.54 o 
   2  -5   1       28.31        4.66     67.16 o 
   3  -5   1     2724.28     2701.45     90.02 o 
   4  -5   1      169.47      137.03     48.93 o 
   5  -5   1      222.69      258.13     47.57 o 
   6  -5   1      198.09      220.66     39.19 o 
   7  -5   1      246.29      304.01     54.63 o 
   8  -5   1      796.05      818.74     38.95 o 
   9  -5   1      242.90      303.48     35.46 o 
  10  -5   1      260.86      197.30     57.14 o 
  11  -5   1       80.71       81.18     43.48 o 
 -12  -4   1       36.15       87.60     29.34 o 
 -11  -4   1        0.74       -5.84     29.60 o 
 -10  -4   1      120.05      199.53     35.68 o 
  -9  -4   1      318.50      294.92     39.32 o 
  -8  -4   1       74.00      105.87     36.81 o 
  -7  -4   1     1027.37      981.84     56.70 o 
  -6  -4   1       91.33      149.16     55.85 o 
  -5  -4   1       13.88      133.93     43.00 o 
  -4  -4   1       98.28      164.80     52.67 o 
  -3  -4   1      258.25      268.06     51.66 o 
  -2  -4   1      353.19      366.58     49.95 o 
  -1  -4   1     1628.57     1570.18     68.05 o 
   0  -4   1      409.55      409.00     92.29 o 
   1  -4   1     3125.44     3292.36     70.67 o 
   2  -4   1      308.57      358.90     66.54 o 
   3  -4   1     1297.71     1137.90     87.54 o 
   4  -4   1     1274.79     1282.64     78.20 o 
   5  -4   1        6.40       47.91     45.36 o 
   6  -4   1       19.86      -14.66     47.54 o 
   7  -4   1       69.13      109.14     38.81 o 
   8  -4   1       11.40       15.61     36.82 o 
   9  -4   1        2.82      -16.14     36.01 o 
  10  -4   1       11.34       50.43     45.55 o 
  11  -4   1       14.57        9.07     29.53 o 
 -12  -3   1       91.13       76.08     29.52 o 
 -11  -3   1      152.80      219.00     41.81 o 
 -10  -3   1        1.22       86.24     32.85 o 
  -9  -3   1       79.03       76.55     52.91 o 
  -8  -3   1        5.58      -37.53     78.10 o 
  -7  -3   1       48.07       36.69     68.29 o 
  -6  -3   1       53.09      123.36     40.28 o 
  -5  -3   1      619.54      493.95     47.42 o 
  -4  -3   1      541.88      520.27     54.51 o 
  -3  -3   1      163.58      135.01     49.97 o 
  -2  -3   1      188.02      146.68     50.16 o 
  -1  -3   1     1614.13     1858.51     62.05 o 
   0  -3   1    30610.79    23968.53   4777.90 o 
   1  -3   1    14642.36    13344.65   1289.21 o 
   2  -3   1     1114.10      960.32     75.38 o 
   3  -3   1        0.35      -19.58     53.56 o 
   4  -3   1     1852.25     1910.45     70.64 o 
   5  -3   1      890.72      835.80     51.66 o 
   6  -3   1     1158.64     1229.07     43.53 o 
   7  -3   1      111.32      144.48     39.88 o 
   8  -3   1     1034.18     1068.86     40.79 o 
   9  -3   1      535.07      532.10     86.75 o 
  10  -3   1        9.28      -31.56     51.18 o 
  11  -3   1       30.40       55.46     30.86 o 
  12  -3   1        9.02      -29.63     29.63 o 
 -12  -2   1       12.39        6.93     29.44 o 
 -11  -2   1        2.98       14.35     65.55 o 
 -10  -2   1       30.56        5.38     37.38 o 
  -9  -2   1       61.40      107.12     53.02 o 
  -8  -2   1      594.67      589.47     77.34 o 
  -7  -2   1      782.99      926.93     79.11 o 
  -6  -2   1     5384.35     5654.49     56.15 o 
  -5  -2   1     3009.68     2813.84     53.62 o 
  -4  -2   1      371.63      324.30     69.62 o 
  -3  -2   1      208.00      179.42     66.75 o 
  -2  -2   1      412.87      399.79     72.95 o 
  -1  -2   1      227.64      221.73     89.32 o 
   0  -2   1        2.42       91.42     86.93 o 
   1  -2   1     7169.70     6834.17    210.46 o 
   2  -2   1     1700.83     1495.12    204.33 o 
   3  -2   1     1346.67     1287.32     59.14 o 
   4  -2   1     2141.63     2184.87     69.31 o 
   5  -2   1     1358.10     1524.04     55.69 o 
   6  -2   1      496.30      417.58     44.07 o 
   7  -2   1      550.66      625.10     42.27 o 
   8  -2   1       61.67       42.18     38.06 o 
   9  -2   1       66.85       69.52     50.36 o 
  10  -2   1       12.05        5.89     32.81 o 
  11  -2   1       40.20       15.24     31.78 o 
  12  -2   1       52.65       42.01     29.32 o 
 -12  -1   1      167.93      158.48     41.46 o 
 -11  -1   1      102.59       90.93     30.79 o 
 -10  -1   1       33.93       91.61     45.30 o 
  -9  -1   1       13.73      -25.19     35.47 o 
  -8  -1   1       42.79       97.92     60.52 o 
  -7  -1   1      101.81       94.04     39.34 o 
  -6  -1   1      211.55      202.09     41.22 o 
  -5  -1   1     2019.54     1954.70     66.21 o 
  -4  -1   1      210.03      188.17     68.98 o 
  -3  -1   1    10737.08     9904.33    184.72 o 
  -2  -1   1     3339.50     3340.32    130.00 o 
  -1  -1   1     8709.54     8701.99    357.99 o 
   0  -1   1     5918.57     5880.60    308.69 o 
   1  -1   1     9299.11     8529.88    351.69 o 
   2  -1   1     1466.99     1615.28     66.92 o 
   3  -1   1     1389.42     1454.25     60.59 o 
   4  -1   1        0.11       14.76     55.28 o 
   5  -1   1      571.65      639.09     56.73 o 
   6  -1   1      648.46      673.44     50.51 o 
   7  -1   1     1191.60     1142.49    108.67 o 
   8  -1   1      752.08      750.48     40.76 o 
   9  -1   1       42.76      115.36     37.12 o 
  10  -1   1      382.73      357.18     34.72 o 
  11  -1   1       17.67       57.96     38.39 o 
  12  -1   1       75.35      129.38     29.74 o 
 -12   0   1        0.17      -12.40     30.24 o 
 -11   0   1        0.31       87.15     29.66 o 
 -10   0   1        0.65      -53.61     53.61 o 
  -9   0   1       35.24      -15.85     35.90 o 
  -8   0   1      733.65      808.40     66.77 o 
  -7   0   1     1553.77     1547.57     44.30 o 
  -6   0   1      746.33      748.92     53.83 o 
  -5   0   1      932.33      693.44     74.92 o 
  -4   0   1     1640.92     1525.15     74.02 o 
  -3   0   1     2683.83     2601.93     72.16 o 
  -2   0   1      176.33      130.19     80.39 o 
  -1   0   1     1149.98     1163.23     81.28 o 
   1   0   1     4879.85     4164.76     93.66 o 
   2   0   1     2288.41     2247.53     72.96 o 
   3   0   1       35.68       45.69     48.39 o 
   4   0   1       24.25       41.23     54.18 o 
   5   0   1     2046.86     2047.66     59.81 o 
   6   0   1        2.09      -15.89     44.87 o 
   7   0   1     1411.57     1505.11     47.29 o 
   8   0   1     1108.88     1133.89     41.00 o 
   9   0   1       45.06      118.57     37.74 o 
  10   0   1       69.38      105.50    102.50 o 
  11   0   1        5.03      -25.41     32.01 o 
  12   0   1       79.03        8.00     30.87 o 
 -12   1   1       85.79       89.21     48.66 o 
 -11   1   1       96.06      121.05     34.47 o 
 -10   1   1      627.12      613.07     81.75 o 
  -9   1   1       51.21      148.65     38.46 o 
  -8   1   1        0.86       58.45     41.21 o 
  -7   1   1        0.55      -26.53     56.20 o 
  -6   1   1       78.98      116.47     53.15 o 
  -5   1   1      582.29      562.70     66.28 o 
  -4   1   1     2312.73     2324.74    137.52 o 
  -3   1   1     3439.18     3333.11    127.21 o 
  -2   1   1     7209.96     7381.73    153.44 o 
  -1   1   1     5338.83     5249.19    260.58 o 
   0   1   1     4945.15     4819.60    127.54 o 
   1   1   1     4556.13     4010.78    244.14 o 
   2   1   1     2138.73     2036.43    125.13 o 
   3   1   1     3713.28     3617.13     55.88 o 
   4   1   1      442.85      401.39     54.31 o 
   5   1   1      300.78      375.36     63.14 o 
   6   1   1      380.40      488.94     46.05 o 
   7   1   1      326.62      314.94     40.57 o 
   8   1   1      827.65      727.32     40.14 o 
   9   1   1      123.71      173.42     90.67 o 
  10   1   1      205.60      298.60     34.09 o 
  11   1   1      277.83      300.81     69.86 o 
  12   1   1      485.04      431.03     37.23 o 
 -11   2   1        6.75       19.33     29.97 o 
 -10   2   1      210.64      294.70    119.29 o 
  -9   2   1      554.95      538.46     52.34 o 
  -8   2   1      106.07      171.64     42.38 o 
  -7   2   1     1561.50     1477.68    315.58 o 
  -6   2   1     3026.51     2939.25    343.67 o 
  -5   2   1      923.35      918.25     71.67 o 
  -4   2   1     2850.02     2855.19    365.51 o 
  -3   2   1      596.52      597.83     69.11 o 
  -2   2   1      398.56      316.63     75.99 o 
  -1   2   1     5245.84     4692.84    304.10 o 
   0   2   1       49.36      141.57     95.03 o 
   1   2   1     4189.51     4349.72     85.43 o 
   2   2   1    12014.00    11436.13    281.86 o 
   3   2   1       14.89       -9.04     48.34 o 
   4   2   1      994.22      978.02     47.12 o 
   5   2   1     1705.40     1719.44     79.74 o 
   6   2   1     4134.09     3953.79    744.15 o 
   7   2   1      367.98      336.37     41.56 o 
   8   2   1      524.11      496.38     74.62 o 
   9   2   1      370.44      409.80     42.24 o 
  10   2   1       94.98      225.17     98.06 o 
  11   2   1        4.57       -8.13     75.64 o 
  12   2   1       42.44       39.39     30.21 o 
 -11   3   1        6.12       20.23     78.63 o 
 -10   3   1      236.87      273.15     32.22 o 
  -9   3   1       67.77       38.70     35.03 o 
  -8   3   1       45.99       78.33     37.77 o 
  -7   3   1      778.28      858.17     52.23 o 
  -6   3   1       74.98      140.86     49.72 o 
  -5   3   1      706.05      735.54     59.85 o 
  -4   3   1      277.82      263.65     72.07 o 
  -3   3   1     2657.89     2694.80    138.71 o 
  -2   3   1      399.29      388.14     72.45 o 
  -1   3   1      945.18      710.19    218.21 o 
   0   3   1       69.06      102.71     84.30 o 
   1   3   1     1402.35     1461.35     61.60 o 
   2   3   1       38.15       56.87     48.90 o 
   3   3   1       13.07       24.38     44.62 o 
   4   3   1     2466.46     2262.12    189.26 o 
   5   3   1       16.01      131.78     54.53 o 
   6   3   1     2106.49     2086.38     54.01 o 
   7   3   1      367.28      263.26     41.32 o 
   8   3   1      361.08      279.74     51.93 o 
   9   3   1      153.19       72.34    109.91 o 
  10   3   1        8.52       51.32     47.01 o 
  11   3   1      100.38      119.85     31.07 o 
  12   3   1       13.29      -12.19     63.94 o 
 -11   4   1        0.05       -7.04     29.58 o 
 -10   4   1        0.03      -15.42     37.43 o 
  -9   4   1       33.47       41.22     34.93 o 
  -8   4   1        9.90       -1.27     37.06 o 
  -7   4   1       55.71      -52.72     52.72 o 
  -6   4   1      103.94      150.93     53.04 o 
  -5   4   1      258.59      251.78     55.92 o 
  -4   4   1     2761.17     2324.01   1128.05 o 
  -3   4   1      697.45      860.13    115.72 o 
  -2   4   1     6310.22     5763.97    230.21 o 
  -1   4   1      630.66      593.64     60.32 o 
   0   4   1       28.05        6.98     68.84 o 
   1   4   1     5357.30     5226.23    153.42 o 
   2   4   1     4412.02     4227.65    198.12 o 
   3   4   1      575.69      491.14     44.56 o 
   4   4   1      237.99      257.31     47.33 o 
   5   4   1      126.22       97.52     50.68 o 
   6   4   1       13.57       32.89     45.24 o 
   7   4   1     1228.22     1123.37     97.99 o 
   8   4   1       37.25       28.45     38.36 o 
   9   4   1        9.31       38.59     42.03 o 
  10   4   1       88.44       84.80     40.25 o 
  11   4   1       37.66      115.13     32.01 o 
  12   4   1        3.97       29.15     29.62 o 
 -11   5   1       50.89       11.86     29.95 o 
 -10   5   1      181.39      179.42     31.40 o 
  -9   5   1      186.69      186.78     34.04 o 
  -8   5   1      112.22      127.08     35.80 o 
  -7   5   1      162.80       95.38    102.87 o 
  -6   5   1       37.14      -41.68     53.86 o 
  -5   5   1      114.57      200.91     86.08 o 
  -4   5   1       65.11       64.17     59.83 o 
  -3   5   1      937.39      735.73    253.44 o 
  -2   5   1      581.30      626.88     67.10 o 
  -1   5   1     1416.96     1248.98     71.75 o 
   0   5   1      384.83      413.74     47.99 o 
   1   5   1     1270.09     1378.16     45.65 o 
   2   5   1     1098.23      963.41     47.19 o 
   3   5   1      643.46      603.46     46.86 o 
   4   5   1       81.65      154.60     46.17 o 
   5   5   1      810.25      781.82     48.02 o 
   6   5   1        2.53      -22.41     41.32 o 
   7   5   1      279.07      317.83     40.15 o 
   8   5   1      239.26      212.48     40.50 o 
   9   5   1        7.88       61.88     37.15 o 
  10   5   1      150.17      205.49     42.15 o 
  11   5   1      127.94      -24.39     36.49 o 
  12   5   1       62.50        9.42     30.45 o 
 -10   6   1        4.82      -19.94     30.95 o 
  -9   6   1        0.50       40.81     32.90 o 
  -8   6   1       96.97      106.62     35.03 o 
  -7   6   1      486.11      605.58    196.14 o 
  -6   6   1      702.15      712.37     54.02 o 
  -5   6   1     1976.18     2104.81     64.86 o 
  -4   6   1     2637.54     2672.38     67.53 o 
  -3   6   1      734.86      598.20     52.42 o 
  -2   6   1     1332.29      960.55    156.74 o 
  -1   6   1     1022.57     1090.58     95.45 o 
   0   6   1     1196.59     1059.01    108.10 o 
   1   6   1      253.95      180.80     51.13 o 
   2   6   1      598.02      543.52     46.47 o 
   3   6   1      141.94      224.77     45.69 o 
   4   6   1       30.95       32.58     42.52 o 
   5   6   1      582.14      556.23     55.19 o 
   6   6   1        8.44      -26.03     40.58 o 
   7   6   1      676.32      556.07     59.93 o 
   8   6   1      316.25      430.33     64.47 o 
   9   6   1       84.42      107.48     49.59 o 
  10   6   1       14.57       -9.54     35.31 o 
  11   6   1       18.24       62.30     35.02 o 
  12   6   1        0.99      -16.88     29.96 o 
 -10   7   1      115.65      134.70     31.03 o 
  -9   7   1      420.14      492.59     33.93 o 
  -8   7   1        7.36       29.81     39.61 o 
  -7   7   1        9.28       46.99     36.06 o 
  -6   7   1       57.80       40.45     52.21 o 
  -5   7   1      393.48      355.44     54.09 o 
  -4   7   1       29.33       49.02     42.31 o 
  -3   7   1     1146.14     1158.93     53.19 o 
  -2   7   1       25.08       48.97     50.08 o 
  -1   7   1       71.86      113.83     55.23 o 
   0   7   1      288.49      304.80     51.34 o 
   1   7   1      549.12      487.86     44.94 o 
   2   7   1      588.75      627.75     41.90 o 
   3   7   1     3358.91     3245.90    124.03 o 
   4   7   1     3457.65     3015.93    391.77 o 
   5   7   1        7.57        7.09     39.85 o 
   6   7   1      525.72      527.68     39.97 o 
   7   7   1        2.69       47.43     38.86 o 
   8   7   1      461.09      498.12     38.37 o 
   9   7   1        7.16      -33.14     34.23 o 
  10   7   1       74.34       70.97     32.83 o 
  11   7   1      291.92      250.41     31.37 o 
  12   7   1       49.78       66.14     51.06 o 
 -10   8   1       16.32       23.69     41.91 o 
  -9   8   1       34.11       96.54     58.55 o 
  -8   8   1        2.36       38.55     37.65 o 
  -7   8   1      252.45      252.56     35.56 o 
  -6   8   1      310.63      237.58     48.84 o 
  -5   8   1      857.60      875.78     44.90 o 
  -4   8   1     1803.47     1344.82    148.22 o 
  -3   8   1      473.28      522.60     42.33 o 
  -2   8   1     1400.98     1136.62    219.59 o 
  -1   8   1     4209.14     3919.85    193.16 o 
   0   8   1       89.85       92.00     38.73 o 
   1   8   1      851.12      761.27     79.81 o 
   2   8   1      222.51      225.04     38.39 o 
   3   8   1       61.64       94.20     42.74 o 
   4   8   1     2222.87     2238.34     71.61 o 
   5   8   1      698.47      659.33     40.44 o 
   6   8   1      507.64      520.69     38.51 o 
   7   8   1      408.23      337.08     38.04 o 
   8   8   1       15.51       41.55     34.60 o 
   9   8   1      204.28      215.71     37.09 o 
  10   8   1      145.04      164.28     31.42 o 
  11   8   1       36.75       71.98     40.94 o 
  -9   9   1       92.88      104.99     30.44 o 
  -8   9   1      327.97      312.08     36.66 o 
  -7   9   1       40.60       34.36     28.48 o 
  -6   9   1       18.42       39.59     37.04 o 
  -5   9   1      111.15      141.61     44.75 o 
  -4   9   1      140.99      128.93     43.72 o 
  -3   9   1        4.68       24.57     44.05 o 
  -2   9   1      137.96      121.94     38.23 o 
  -1   9   1      175.24      153.43     37.79 o 
   0   9   1      133.76      132.82     35.59 o 
   1   9   1      895.14      755.80     75.01 o 
   2   9   1     1597.47     1562.29     41.07 o 
   3   9   1     2018.18     1802.62     92.28 o 
   4   9   1     1566.19     1435.89    131.99 o 
   5   9   1     1078.54     1097.66     45.14 o 
   6   9   1      948.23      888.70     70.73 o 
   7   9   1       10.39       71.89     37.48 o 
   8   9   1        2.85        4.43     34.12 o 
   9   9   1        0.14      -24.20     39.18 o 
  10   9   1       37.07      -30.71     30.71 o 
  11   9   1       57.91      119.54     32.25 o 
  -9  10   1       26.47       35.89     26.99 o 
  -8  10   1       74.69       43.17     27.09 o 
  -7  10   1      639.76      504.86     42.49 o 
  -6  10   1      156.00      110.28     29.69 o 
  -5  10   1       36.59       45.51     36.08 o 
  -4  10   1      562.57      560.55     47.37 o 
  -3  10   1     1151.41     1135.31     47.43 o 
  -2  10   1     1137.02      909.04    175.60 o 
  -1  10   1      230.96      229.43     45.77 o 
   0  10   1      877.97      803.10     69.77 o 
   1  10   1      158.48      161.70     34.61 o 
   2  10   1       10.35        1.95     31.35 o 
   3  10   1      257.91      288.16     32.94 o 
   4  10   1       93.34      124.40     32.18 o 
   5  10   1      417.31      372.60     65.22 o 
   6  10   1      623.78      568.09     38.72 o 
   7  10   1        6.94       40.39     39.38 o 
   8  10   1       42.12      114.06     52.91 o 
   9  10   1      375.45      408.97     33.28 o 
  10  10   1      311.17      298.27     31.64 o 
  11  10   1       42.44       36.28     32.67 o 
  -8  11   1       13.39        4.13     38.70 o 
  -7  11   1       28.17       33.64     39.98 o 
  -6  11   1       41.52       68.49     40.93 o 
  -5  11   1       44.42       27.71     33.03 o 
  -4  11   1      204.69      141.52     36.36 o 
  -3  11   1        0.06        1.07     37.01 o 
  -2  11   1       80.81      100.08     56.16 o 
  -1  11   1     1491.43     1050.47    200.86 o 
   0  11   1      992.48      961.41     74.00 o 
   1  11   1      124.20      202.83     36.49 o 
   2  11   1     2182.74     2147.10    127.15 o 
   3  11   1     1434.40     1350.97     99.96 o 
   4  11   1        5.17       -7.57     36.51 o 
   5  11   1       53.55      115.13     36.30 o 
   6  11   1      220.78      248.14     41.05 o 
   7  11   1       43.19       92.57     33.37 o 
   8  11   1      184.22      260.00     32.87 o 
   9  11   1        1.99       38.96     30.95 o 
  10  11   1      639.97      520.52     80.35 o 
  -7  12   1        8.26        9.21     39.49 o 
  -6  12   1      153.41      144.88     42.65 o 
  -5  12   1      225.65      266.12     41.44 o 
  -4  12   1      302.97      232.36     38.04 o 
  -3  12   1       79.36       29.64     73.89 o 
  -2  12   1      155.51      207.38     74.46 o 
  -1  12   1      118.82      129.24     44.62 o 
   0  12   1       55.93       41.30     38.73 o 
   1  12   1      857.21      877.60     37.93 o 
   2  12   1       81.40      103.45     32.71 o 
   3  12   1        2.43        6.84     32.05 o 
   4  12   1       21.15      -10.37     47.12 o 
   5  12   1      244.87      272.67     35.48 o 
   6  12   1      420.19      411.53     34.92 o 
   7  12   1       53.77      123.49     39.67 o 
   8  12   1        2.27       -5.58     30.99 o 
   9  12   1      227.88      257.74     30.94 o 
  10  12   1       79.59       38.32     30.19 o 
  -6  13   1      162.29      131.95     39.32 o 
  -5  13   1      252.71      189.16     39.74 o 
  -3  13   1       13.38       -4.68     50.33 o 
  -2  13   1       25.40       42.77     53.86 o 
  -1  13   1        9.51       50.57     73.97 o 
   0  13   1       80.06      120.22     46.81 o 
   1  13   1      417.69      352.33     77.76 o 
   2  13   1        1.30       10.35     31.66 o 
   3  13   1       16.92       47.36     37.53 o 
   4  13   1      726.99      795.01     38.26 o 
   5  13   1        7.42       97.24     45.52 o 
   6  13   1      249.50      224.07     33.53 o 
   7  13   1      332.87      321.64     33.69 o 
   8  13   1      268.01      250.58     65.08 o 
   9  13   1       43.10       25.68     42.46 o 
   0  14   1       87.67      141.62     67.32 o 
   1  14   1     1699.70     1479.64    185.72 o 
   2  14   1     1133.11     1221.98     42.97 o 
   3  14   1       36.46       72.99     39.62 o 
   4  14   1       32.51       -8.39     34.74 o 
   5  14   1        4.28      -33.94     33.94 o 
   6  14   1      121.10      117.68     40.19 o 
   7  14   1       53.67       92.24     34.32 o 
   8  14   1      150.04       85.74     31.73 o 
   0  15   1       11.53       45.32     64.37 o 
   1  15   1      133.43      161.41     66.66 o 
   2  15   1      111.03      128.55     37.48 o 
   3  15   1       61.45       88.75     36.48 o 
   4  15   1      151.09      196.18     34.82 o 
   5  15   1      132.47      174.69     33.29 o 
   6  15   1       30.75       36.81     32.90 o 
   7  15   1      121.77      134.00     39.47 o 
   0  16   1      179.72      201.64     65.52 o 
   1  16   1      109.25      145.89     62.31 o 
   2  16   1      172.65      193.81     38.74 o 
   3  16   1      125.26      107.16     36.54 o 
   4  16   1       22.63       61.98     37.14 o 
   5  16   1        0.01       94.56     32.88 o 
   6  16   1       85.43      105.43     33.18 o 
   1  17   1       36.07        2.05     89.90 o 
   2  17   1        1.05        1.07     60.84 o 
   3  17   1       62.79       51.22     38.08 o 
   4  17   1       20.50       44.01     34.66 o 
  -2 -17   2       46.68       69.03     34.83 o 
  -1 -17   2      180.18      201.68     36.30 o 
   0 -17   2       54.92       54.36     38.93 o 
  -5 -16   2       55.58       57.78     31.81 o 
  -4 -16   2       30.06       11.90     32.79 o 
  -3 -16   2       52.03       65.99     33.16 o 
  -2 -16   2      150.47      197.87     34.99 o 
  -1 -16   2        2.38       -7.14     35.14 o 
   0 -16   2        1.07       -0.72     34.78 o 
   1 -16   2       25.80       14.95     33.83 o 
   2 -16   2       12.05       45.35     39.34 o 
   3 -16   2       27.54       32.88     39.59 o 
  -6 -15   2       19.92       31.00     50.80 o 
  -5 -15   2      179.00      209.72     31.95 o 
  -4 -15   2      216.44      229.62     33.41 o 
  -3 -15   2      322.81      297.15     33.72 o 
  -2 -15   2      755.94      692.31    138.08 o 
  -1 -15   2      443.98      498.21     36.53 o 
   0 -15   2      286.25      337.75     37.17 o 
   1 -15   2       42.76       26.25     35.14 o 
   2 -15   2      126.31      120.52     62.97 o 
   3 -15   2        6.00       22.60     37.15 o 
   4 -15   2       12.49       31.01     43.11 o 
   5 -15   2        0.43        4.43     56.48 o 
  -7 -14   2        2.95      -34.23     37.50 o 
  -6 -14   2       55.72       42.40     46.45 o 
  -5 -14   2      296.74      321.14     33.08 o 
  -4 -14   2        0.86       28.92     32.19 o 
  -3 -14   2        0.62       53.09     33.83 o 
  -2 -14   2       31.20       64.19     34.30 o 
  -1 -14   2       89.60      108.85     35.93 o 
   0 -14   2        2.26      -22.98     40.55 o 
   1 -14   2       70.11       84.48     36.43 o 
   2 -14   2       91.99      115.82     42.19 o 
   3 -14   2      483.54      505.80     47.90 o 
   4 -14   2      285.47      239.58     39.57 o 
   5 -14   2      162.52      162.62     38.73 o 
   6 -14   2       44.87        6.28     43.66 o 
  -8 -13   2      165.91      130.52     37.63 o 
  -7 -13   2      242.86      193.04     38.20 o 
  -6 -13   2        0.92       19.24     34.88 o 
  -5 -13   2      117.90      218.58     33.51 o 
  -4 -13   2       61.79       54.59     38.08 o 
  -3 -13   2      336.99      388.93     39.28 o 
  -2 -13   2      694.13      668.06     37.49 o 
  -1 -13   2      531.02      630.44    111.62 o 
   0 -13   2       90.77      103.76     37.71 o 
   1 -13   2      632.72      650.31     78.02 o 
   2 -13   2      383.56      392.59     52.75 o 
   3 -13   2       89.55      122.82     65.76 o 
   4 -13   2      135.27       96.37     40.77 o 
   5 -13   2       14.69        5.47     39.41 o 
   6 -13   2        1.60      -12.60     39.01 o 
   7 -13   2        1.50       19.19     44.09 o 
  -9 -12   2       49.04       51.84     51.23 o 
  -8 -12   2      182.07      136.86     78.29 o 
  -7 -12   2      185.64      269.66     31.23 o 
  -6 -12   2      299.56      319.64     40.55 o 
  -5 -12   2      354.94      346.09     39.07 o 
  -4 -12   2        1.39        4.36     35.65 o 
  -3 -12   2       65.22       88.73     35.61 o 
  -2 -12   2       41.08       36.44     36.40 o 
  -1 -12   2        0.30        3.67     38.02 o 
   0 -12   2      113.26      120.64     38.49 o 
   1 -12   2     1000.53      900.60    144.58 o 
   2 -12   2     1318.55     1258.58     78.16 o 
   3 -12   2      177.01      114.10     68.27 o 
   4 -12   2      804.99      862.35     48.07 o 
   5 -12   2      486.74      478.16     50.89 o 
   6 -12   2      282.79      319.15     42.84 o 
   7 -12   2       26.88       10.33     39.10 o 
   8 -12   2      195.10       92.71     74.51 o 
  -9 -11   2       22.83       48.51     32.79 o 
  -8 -11   2       60.66        8.08     38.09 o 
  -7 -11   2      663.24      621.53     46.69 o 
  -6 -11   2        4.32       63.62     32.95 o 
  -5 -11   2        0.02      -42.51     42.51 o 
  -4 -11   2      621.31      618.71     37.63 o 
  -3 -11   2      707.20      721.69     38.37 o 
  -2 -11   2      352.16      326.74     37.25 o 
  -1 -11   2      698.96      728.99     39.01 o 
   0 -11   2      325.66      287.51     39.56 o 
   1 -11   2       86.98      111.99     44.18 o 
   2 -11   2      692.60      646.89     67.86 o 
   3 -11   2      237.39      242.36     47.25 o 
   4 -11   2      183.20      181.82     45.10 o 
   5 -11   2      244.34      268.71     42.78 o 
   6 -11   2       33.93      -14.74     42.04 o 
   7 -11   2        9.80       34.84     41.17 o 
   8 -11   2        0.14       30.63     38.52 o 
 -10 -10   2       19.11      -41.79     49.38 o 
  -9 -10   2        0.26       10.25     46.46 o 
  -8 -10   2      518.78      450.51     31.73 o 
  -7 -10   2       56.04      123.05     32.16 o 
  -6 -10   2      114.67      175.14     34.68 o 
  -5 -10   2        2.22       14.11     58.84 o 
  -4 -10   2      736.98      700.83     49.20 o 
  -3 -10   2      374.98      406.22     40.02 o 
  -2 -10   2     1359.20     1392.45     60.48 o 
  -1 -10   2      408.07      405.03     38.88 o 
   0 -10   2      144.93       80.21     41.56 o 
   1 -10   2        2.15       -6.34     59.40 o 
   2 -10   2      100.32      123.73     40.70 o 
   3 -10   2       73.56      114.89     48.19 o 
   4 -10   2      577.40      572.08     75.45 o 
   5 -10   2        1.52       35.05     78.94 o 
   6 -10   2        8.70        2.62     43.60 o 
   7 -10   2      409.43      424.62     44.28 o 
   8 -10   2      139.65       90.54     48.07 o 
   9 -10   2       84.64       34.73     45.07 o 
 -10  -9   2      195.86      212.27     38.44 o 
  -9  -9   2       34.93       25.48     30.25 o 
  -8  -9   2      214.08      139.33     38.51 o 
  -7  -9   2       62.80       49.53     41.39 o 
  -6  -9   2      345.74      441.78     72.78 o 
  -5  -9   2       15.13      -41.03     46.89 o 
  -4  -9   2      281.67      244.16     48.09 o 
  -3  -9   2       34.97       74.20     37.45 o 
  -2  -9   2     1132.29     1073.09     40.87 o 
  -1  -9   2        1.83       19.43     38.16 o 
   0  -9   2      480.28      484.87     48.76 o 
   1  -9   2     2033.24     2035.87     46.78 o 
   2  -9   2      483.42      496.46     41.94 o 
   3  -9   2      717.81      678.85     50.78 o 
   4  -9   2     1156.67     1141.84     52.58 o 
   5  -9   2      157.34      164.51     56.36 o 
   6  -9   2      235.27      265.74     47.06 o 
   7  -9   2      156.84      208.87     43.45 o 
   8  -9   2       67.07       62.66     71.92 o 
   9  -9   2       14.18       -7.73     40.29 o 
  10  -9   2       14.62      107.38     38.94 o 
 -11  -8   2       35.24       52.37     44.38 o 
 -10  -8   2       37.19       53.50     30.17 o 
  -9  -8   2       13.34       29.11     31.41 o 
  -8  -8   2       23.97       49.82     36.98 o 
  -7  -8   2     2650.44     2593.42     75.12 o 
  -6  -8   2     1501.41     1403.63     92.91 o 
  -5  -8   2     1881.67     1742.70    200.60 o 
  -4  -8   2     1044.59     1108.87     41.67 o 
  -3  -8   2        2.11       75.95     45.93 o 
  -2  -8   2      293.93      243.45     39.06 o 
  -1  -8   2     1079.09      997.52     81.70 o 
   0  -8   2      731.57      777.23     46.95 o 
   1  -8   2      325.06      259.28     42.72 o 
   2  -8   2      412.13      338.74     49.48 o 
   3  -8   2      386.74      338.25     50.90 o 
   4  -8   2     1082.75      934.25     91.01 o 
   5  -8   2      194.27      303.87     49.98 o 
   6  -8   2     1072.09     1056.47     54.07 o 
   7  -8   2      942.13      919.03     50.82 o 
   8  -8   2       96.44      116.66     43.96 o 
   9  -8   2      221.44      283.73     50.23 o 
  10  -8   2       17.23       38.38     33.04 o 
 -11  -7   2       87.09       95.58     29.43 o 
 -10  -7   2      113.40       80.42     30.15 o 
  -9  -7   2      221.03      259.27     37.17 o 
  -8  -7   2      465.93      470.18     43.60 o 
  -7  -7   2      372.08      449.95     36.80 o 
  -6  -7   2      608.16      621.06     62.94 o 
  -5  -7   2        0.74        3.40     37.27 o 
  -4  -7   2      318.50      341.13     77.95 o 
  -3  -7   2       24.86       61.37     39.94 o 
  -2  -7   2        2.21       29.68     44.06 o 
  -1  -7   2      723.04      708.47    124.17 o 
   0  -7   2       20.00       68.25     66.41 o 
   1  -7   2      367.47      289.10     74.79 o 
   2  -7   2      659.63      703.06     94.58 o 
   3  -7   2      803.02      564.82     71.14 o 
   4  -7   2      768.46      783.81     71.18 o 
   5  -7   2      555.58      540.17     53.67 o 
   6  -7   2      190.90      266.46     83.54 o 
   7  -7   2       12.95       -0.43     38.86 o 
   8  -7   2      128.64       87.52     62.10 o 
   9  -7   2       94.81      108.42     33.34 o 
  10  -7   2        4.21       69.22     40.85 o 
 -11  -6   2       43.38       63.89     42.41 o 
 -10  -6   2       15.02        4.29     34.17 o 
  -9  -6   2       44.36      -11.61     60.62 o 
  -8  -6   2       50.18      139.59     35.01 o 
  -7  -6   2        7.02       38.85     46.75 o 
  -6  -6   2     1287.08     1334.10     93.68 o 
  -5  -6   2      234.14      236.24     39.47 o 
  -4  -6   2     3047.24     3089.28     80.47 o 
  -3  -6   2       31.43        2.23     44.84 o 
  -2  -6   2     1544.13     1465.39    101.11 o 
  -1  -6   2     1749.37     1968.83     59.88 o 
   0  -6   2     6056.44     6088.64    845.47 o 
   1  -6   2      778.09      730.23     59.52 o 
   2  -6   2     2760.14     2730.43     83.86 o 
   3  -6   2        0.16      -27.28     59.93 o 
   4  -6   2     1072.10      948.94    256.77 o 
   5  -6   2      514.70      482.55    101.52 o 
   6  -6   2      917.27      648.90    104.83 o 
   7  -6   2      591.81      635.84     41.24 o 
   8  -6   2      882.13      783.78     83.57 o 
   9  -6   2      197.05      165.23     34.45 o 
  10  -6   2       53.85      103.08     31.95 o 
  11  -6   2        0.60       -9.91     29.79 o 
 -11  -5   2       99.71      134.82     39.51 o 
 -10  -5   2       27.91       59.35     47.24 o 
  -9  -5   2       50.49       30.21     40.97 o 
  -8  -5   2      476.63      456.00     40.80 o 
  -7  -5   2      326.75      284.21     37.55 o 
  -6  -5   2      251.60      264.60     40.91 o 
  -5  -5   2       77.19       24.45     39.08 o 
  -4  -5   2     1223.05     1199.47     44.43 o 
  -3  -5   2      201.93      246.16     50.75 o 
  -2  -5   2      209.34      202.37     65.80 o 
  -1  -5   2     8457.18     7619.11    988.83 o 
   0  -5   2     1217.34     1408.96     58.22 o 
   1  -5   2     1637.52     1799.00     74.45 o 
   2  -5   2     7002.84     6501.75    148.89 o 
   3  -5   2     3540.24     3741.05    204.59 o 
   4  -5   2     1950.44     1919.52     66.98 o 
   5  -5   2      238.71      195.43     41.74 o 
   6  -5   2        3.41        5.51     39.40 o 
   7  -5   2      178.66      188.39     39.50 o 
   8  -5   2        1.98       62.27     37.51 o 
   9  -5   2        2.13        3.02     34.74 o 
  10  -5   2       95.20      142.23     32.78 o 
  11  -5   2        7.16        3.01     30.18 o 
 -11  -4   2        3.64      -15.83     30.23 o 
 -10  -4   2        3.84      -42.72     96.32 o 
  -9  -4   2        0.10       -0.79     38.79 o 
  -8  -4   2       17.68       54.24     43.08 o 
  -7  -4   2      137.52      182.65     37.49 o 
  -6  -4   2       65.42       92.80     38.61 o 
  -5  -4   2      438.06      416.79     86.94 o 
  -4  -4   2       11.93       33.83     58.81 o 
  -3  -4   2      293.71      367.17     64.23 o 
  -2  -4   2     1624.47     1507.05     62.86 o 
  -1  -4   2     2146.72     2252.47     65.44 o 
   0  -4   2    22902.24    24150.59    632.45 o 
   1  -4   2      797.25     1004.77     70.03 o 
   2  -4   2      153.15      119.36     64.65 o 
   3  -4   2       24.22      -56.65     75.83 o 
   4  -4   2        1.14       52.02     59.64 o 
   5  -4   2      136.78      136.73     45.25 o 
   6  -4   2      393.63      407.39     39.92 o 
   7  -4   2     2063.27     2143.99     62.26 o 
   8  -4   2      573.01      573.61     71.14 o 
   9  -4   2      206.26      168.91     35.40 o 
  10  -4   2        3.55       13.00     31.91 o 
  11  -4   2        3.53       27.76     41.36 o 
 -11  -3   2       47.46       19.88     29.75 o 
 -10  -3   2       10.33       35.20     32.17 o 
  -9  -3   2       15.81       -4.34     34.16 o 
  -8  -3   2      177.42      219.84     36.75 o 
  -7  -3   2       96.85       47.36     38.22 o 
  -6  -3   2        7.78      -38.66     38.66 o 
  -5  -3   2      204.13      226.05     52.78 o 
  -4  -3   2     1460.33     1408.65    102.34 o 
  -3  -3   2      591.86      621.40     61.84 o 
  -2  -3   2     3162.38     3244.11    110.30 o 
  -1  -3   2       48.10      -51.96     88.79 o 
   0  -3   2    22337.75    23603.03    550.76 o 
   1  -3   2    27668.83    29319.12    160.38 o 
   2  -3   2       11.75       18.89     50.20 o 
   3  -3   2     2582.03     2202.78    179.29 o 
   4  -3   2       61.02      149.89     58.30 o 
   5  -3   2     1985.77     2142.77     65.32 o 
   6  -3   2      423.54      350.53     42.07 o 
   7  -3   2       18.35       39.76     41.01 o 
   8  -3   2      208.83      253.98     41.49 o 
   9  -3   2        5.32        6.80     36.03 o 
  10  -3   2        0.69       30.91     43.41 o 
  11  -3   2        2.11       -4.24     31.33 o 
  12  -3   2      140.97      143.20     29.92 o 
 -11  -2   2        0.45      -12.75     69.25 o 
 -10  -2   2       71.41       81.03     32.35 o 
  -9  -2   2       87.34       80.79     34.47 o 
  -8  -2   2       61.63      102.44     37.61 o 
  -7  -2   2     1338.77     1378.96     62.98 o 
  -6  -2   2        7.06      -44.78     49.45 o 
  -5  -2   2       55.89      109.69     74.75 o 
  -4  -2   2      654.23      568.20    193.51 o 
  -3  -2   2       46.04       -6.26     58.99 o 
  -2  -2   2     2018.29     2137.68     65.77 o 
  -1  -2   2     3050.12     3095.64    111.57 o 
   0  -2   2       72.06      121.78     84.20 o 
   1  -2   2     3357.69     3435.80     97.55 o 
   2  -2   2     3639.20     3324.21    106.71 o 
   3  -2   2     1617.36     1474.16     76.62 o 
   4  -2   2     2899.46     2766.51     92.07 o 
   5  -2   2      222.66      306.38     57.79 o 
   6  -2   2      189.38      198.67     46.43 o 
   7  -2   2      452.82      456.69     41.78 o 
   8  -2   2      494.20      541.55     45.57 o 
   9  -2   2      911.78      898.35     85.62 o 
  10  -2   2       41.62       98.17     50.13 o 
  11  -2   2       58.12      150.98     34.66 o 
  12  -2   2       56.16       87.54     32.20 o 
 -11  -1   2       29.91       31.37     33.92 o 
 -10  -1   2      146.05      176.43     32.40 o 
  -9  -1   2      110.38      118.59     74.63 o 
  -8  -1   2      513.53      449.58     38.45 o 
  -7  -1   2     1160.97     1137.05     51.87 o 
  -6  -1   2     1184.52     1207.81    124.01 o 
  -5  -1   2     3834.53     3760.49    118.31 o 
  -4  -1   2     2681.54     3052.13     71.77 o 
  -3  -1   2      478.35      467.93     62.18 o 
  -2  -1   2     4757.95     4454.93     94.91 o 
  -1  -1   2    12538.26    13006.45    110.06 o 
   0  -1   2     8253.07     8888.10    119.33 o 
   1  -1   2      625.20      724.78     87.67 o 
   2  -1   2       13.32       88.15     58.93 o 
   3  -1   2      335.76      264.19     47.57 o 
   4  -1   2     3032.71     2864.28    337.12 o 
   5  -1   2     2664.54     2467.47    219.53 o 
   6  -1   2     4459.24     4429.42    126.21 o 
   7  -1   2     1130.61     1198.48     44.69 o 
   8  -1   2       22.44       15.98     61.98 o 
   9  -1   2      201.84      238.63     48.15 o 
  10  -1   2        0.27      -34.32     34.32 o 
  11  -1   2        2.42       95.99     32.66 o 
  12  -1   2        1.41      -24.59     38.40 o 
 -11   0   2      128.92      191.21     30.03 o 
 -10   0   2       55.94       41.46     32.57 o 
  -9   0   2      515.00      554.22     35.34 o 
  -8   0   2        6.89       73.49     37.27 o 
  -7   0   2       52.22       50.92     48.78 o 
  -6   0   2       95.36      171.40     52.21 o 
  -5   0   2      625.20      331.21     57.30 o 
  -4   0   2      976.05     1128.96     69.81 o 
  -3   0   2       56.32      -15.51     61.49 o 
  -2   0   2     2557.49     2879.42     84.69 o 
  -1   0   2     1492.04     1654.07     90.88 o 
   0   0   2     3688.35     3817.52    100.28 o 
   1   0   2     3272.06     3554.91     78.63 o 
   2   0   2      414.59      393.12     66.55 o 
   3   0   2      519.35      378.76     48.25 o 
   4   0   2       35.45       64.41     44.72 o 
   5   0   2       25.74      122.29     57.48 o 
   6   0   2        6.42        6.81     45.96 o 
   7   0   2      328.73      301.73     41.97 o 
   8   0   2      446.26      417.98     40.23 o 
   9   0   2      764.84      792.63    123.22 o 
  10   0   2       86.46      119.92     42.91 o 
  11   0   2       70.52       40.14     58.11 o 
  12   0   2      315.89      318.72     34.52 o 
 -11   1   2        2.29       35.55     39.24 o 
 -10   1   2       60.45       11.65     31.79 o 
  -9   1   2     1075.93     1027.60     36.86 o 
  -8   1   2      424.60      435.23     73.94 o 
  -7   1   2     1042.14     1050.94     53.10 o 
  -6   1   2       76.91      114.47     49.97 o 
  -5   1   2     1534.04     1646.27     87.23 o 
  -4   1   2     2720.24     2742.51     75.50 o 
  -3   1   2       15.86      102.62     63.75 o 
  -2   1   2     1638.29     1475.22     68.49 o 
  -1   1   2       11.78       53.51     75.05 o 
   0   1   2      349.69      431.42     92.99 o 
   1   1   2       22.17      134.21     65.66 o 
   2   1   2    16124.26    15257.47    355.76 o 
   3   1   2     5739.16     5942.66    194.41 o 
   4   1   2      870.30      744.06     59.49 o 
   5   1   2     3540.05     3694.79     54.00 o 
   6   1   2      914.49      864.00     48.80 o 
   7   1   2      856.84      885.19     42.60 o 
   8   1   2       23.56       58.63     47.65 o 
   9   1   2       13.60       80.47     38.69 o 
  10   1   2       23.82       41.77     45.87 o 
  11   1   2       90.00       44.28     74.90 o 
  12   1   2        2.82      -11.44     33.56 o 
 -11   2   2        0.92       20.31     29.45 o 
 -10   2   2      292.18      257.37     39.49 o 
  -9   2   2       76.75      121.20     38.09 o 
  -8   2   2        2.72       65.96     48.77 o 
  -7   2   2        2.85       31.51     48.70 o 
  -6   2   2      185.99      217.51     97.08 o 
  -5   2   2      245.50      195.46     56.59 o 
  -4   2   2      382.15      336.45     71.64 o 
  -3   2   2       21.69       15.20     64.63 o 
  -2   2   2      560.86      476.02     74.51 o 
  -1   2   2     7795.69     6989.20   1379.52 o 
   0   2   2      709.70      731.68     78.27 o 
   1   2   2     6610.11     6377.71    146.64 o 
   2   2   2    20534.30    21231.30     93.10 o 
   3   2   2     5640.88     5371.31    339.34 o 
   4   2   2     2218.38     2282.11     49.68 o 
   5   2   2      154.18      152.10     47.87 o 
   6   2   2        1.14       39.47     46.07 o 
   7   2   2       88.35      101.82     41.50 o 
   8   2   2      141.73      154.89     39.78 o 
   9   2   2       81.74      -39.18     39.18 o 
  10   2   2      354.94      308.14     35.87 o 
  11   2   2      484.24      458.66     42.48 o 
  12   2   2       42.38      105.89     29.97 o 
 -11   3   2        0.64      -27.48     36.81 o 
 -10   3   2       91.12       99.53     42.57 o 
  -9   3   2      148.02      104.67     34.60 o 
  -8   3   2       93.68      157.91    106.11 o 
  -7   3   2       43.05      103.32     49.63 o 
  -6   3   2      424.57      449.45     72.45 o 
  -5   3   2      993.05      833.85    190.43 o 
  -4   3   2      500.28      361.44     66.30 o 
  -3   3   2     3305.97     3387.94    102.13 o 
  -2   3   2      832.81      891.85     64.17 o 
  -1   3   2     1321.70     1349.16    100.18 o 
   0   3   2     1054.93     1068.34     64.73 o 
   1   3   2     3795.77     3505.59    573.14 o 
   2   3   2     7734.96     7613.53     68.39 o 
   3   3   2     2767.09     2702.00    263.32 o 
   4   3   2    16201.22    15422.47   1155.21 o 
   5   3   2     2946.12     3019.95    141.94 o 
   6   3   2     1831.99     1738.79     40.12 o 
   7   3   2      830.27      870.69     67.41 o 
   8   3   2      266.85      239.96     40.06 o 
   9   3   2       28.44      -17.45     41.32 o 
  10   3   2       42.31       29.28     41.30 o 
  11   3   2       11.84      102.54     32.04 o 
  12   3   2        2.56      -46.33     46.33 o 
 -11   4   2       85.54       58.80     30.03 o 
 -10   4   2      142.23      202.85     30.86 o 
  -9   4   2      189.89      188.75     33.30 o 
  -8   4   2       10.69       38.39     46.22 o 
  -7   4   2       72.93       61.34     75.16 o 
  -6   4   2      312.82      407.46     53.20 o 
  -5   4   2       25.84       28.37     53.04 o 
  -4   4   2      702.18      802.39     60.39 o 
  -3   4   2      732.87      693.41     67.92 o 
  -2   4   2       55.59       -8.32     64.78 o 
  -1   4   2     4266.58     3368.13    247.21 o 
   0   4   2       79.30       69.10     68.17 o 
   1   4   2       18.01       18.39     47.58 o 
   2   4   2      356.33      312.63     45.43 o 
   3   4   2     1313.77     1280.25     83.34 o 
   4   4   2      396.46      402.99     48.92 o 
   5   4   2      907.70     1010.77     78.21 o 
   6   4   2      220.85      251.08     36.55 o 
   7   4   2        5.06      -12.14     41.24 o 
   8   4   2     1986.06     2024.67    114.96 o 
   9   4   2      605.53      694.79     74.24 o 
  10   4   2      355.23      381.64     35.26 o 
  11   4   2      261.14      327.54     32.52 o 
  12   4   2      185.10      147.62     44.84 o 
 -10   5   2        1.55       11.03     40.18 o 
  -9   5   2       16.83       43.51     36.80 o 
  -8   5   2       67.28       68.99     46.10 o 
  -7   5   2      219.74      138.48     94.09 o 
  -6   5   2      873.99      815.02     53.23 o 
  -5   5   2      369.26      356.25     55.32 o 
  -4   5   2      486.26      580.78     57.93 o 
  -3   5   2      505.12      428.07     62.98 o 
  -2   5   2        6.98       23.01     56.15 o 
  -1   5   2      330.47      262.42     79.14 o 
   0   5   2       54.34       26.88     63.95 o 
   1   5   2      408.26      439.49     45.80 o 
   2   5   2      301.02      363.01     48.42 o 
   3   5   2      357.37      274.61     46.73 o 
   4   5   2      151.64      221.24     47.00 o 
   5   5   2       10.19       46.43     39.82 o 
   6   5   2      864.54      744.28     78.01 o 
   7   5   2      544.38      503.49     89.72 o 
   8   5   2      117.84      142.27     40.09 o 
   9   5   2       33.15      -18.15     44.68 o 
  10   5   2      296.28      278.52     47.61 o 
  11   5   2        0.98       41.13     31.44 o 
  12   5   2        2.16       87.15     41.98 o 
 -10   6   2      162.37      143.02     35.86 o 
  -9   6   2      196.57      169.85     33.37 o 
  -8   6   2       31.91       27.20     66.09 o 
  -7   6   2       97.61      103.13     48.64 o 
  -6   6   2      229.65      265.10     51.10 o 
  -5   6   2       92.52      124.32     64.20 o 
  -4   6   2       49.88       97.50     53.46 o 
  -3   6   2     1093.35     1164.91     55.22 o 
  -2   6   2      519.11      309.86     74.87 o 
  -1   6   2     1221.22     1386.91     99.83 o 
   0   6   2     5194.71     5437.56     89.94 o 
   1   6   2      232.10      246.28     46.03 o 
   2   6   2      188.27      187.56     49.71 o 
   3   6   2     1218.35     1195.79    133.85 o 
   4   6   2       72.75       74.06     42.58 o 
   5   6   2      618.82      726.48     37.68 o 
   6   6   2      434.61      463.58     74.12 o 
   7   6   2      362.80      406.28     76.28 o 
   8   6   2      359.83      379.60     39.78 o 
   9   6   2        9.63      -11.16     37.08 o 
  10   6   2      218.37      234.18     34.72 o 
  11   6   2      209.04      176.16     35.48 o 
  12   6   2      121.59      110.50     29.73 o 
 -10   7   2        0.43      -15.14     30.54 o 
  -9   7   2        3.03       44.45     37.90 o 
  -8   7   2       27.91       92.81     43.92 o 
  -7   7   2        0.68      -26.16     50.20 o 
  -6   7   2      148.71      229.18     53.43 o 
  -5   7   2     1806.58     1894.47    119.50 o 
  -4   7   2      178.39      174.70     42.33 o 
  -3   7   2      179.75      106.13     42.89 o 
  -2   7   2     3152.44     2171.14    192.66 o 
  -1   7   2     2071.42     1985.99     89.24 o 
   0   7   2     2589.96     2564.65     67.71 o 
   1   7   2       18.54       54.08     53.99 o 
   2   7   2        0.33       40.30     43.88 o 
   3   7   2     2260.02     2143.11     43.58 o 
   4   7   2      160.45      174.13     40.53 o 
   5   7   2     1333.51     1331.56     36.52 o 
   6   7   2     1008.89     1046.96     50.85 o 
   7   7   2       16.44       91.10     43.64 o 
   8   7   2       23.65       79.05     58.29 o 
   9   7   2      126.64      103.74     38.80 o 
  10   7   2       30.98       41.54     49.44 o 
  11   7   2      165.01      192.19     72.84 o 
  12   7   2       71.64       68.27     42.91 o 
  -9   8   2      232.88      166.39     31.08 o 
  -8   8   2      168.42      168.98     33.49 o 
  -7   8   2        8.45       -9.97     44.24 o 
  -6   8   2      379.32      426.78     58.87 o 
  -5   8   2        0.26        0.36     41.59 o 
  -4   8   2        8.49       27.56     40.12 o 
  -3   8   2      222.67      277.75     40.44 o 
  -2   8   2     2188.16     2015.91    363.48 o 
  -1   8   2      736.18      723.54     72.90 o 
   0   8   2       38.48       55.36     53.46 o 
   1   8   2     1411.53     1347.05    127.49 o 
   2   8   2      998.91     1044.93     95.40 o 
   3   8   2     4660.34     4670.62     59.62 o 
   4   8   2     1801.12     1888.67     40.08 o 
   5   8   2      159.74      171.50     33.62 o 
   6   8   2       71.68      116.01     32.94 o 
   7   8   2        7.79        3.89     53.75 o 
   8   8   2      138.12      152.87     36.85 o 
   9   8   2       36.21       47.06     66.45 o 
  10   8   2      219.22      198.50     32.93 o 
  11   8   2       89.54       77.00     29.90 o 
  12   8   2       52.56       69.83     30.15 o 
  -9   9   2        2.35        8.39     30.68 o 
  -8   9   2       19.60       60.83     29.47 o 
  -7   9   2       25.01       -8.61     35.13 o 
  -6   9   2      264.51      204.86     36.53 o 
  -5   9   2      210.99      247.08     39.80 o 
  -4   9   2      323.58      248.45     82.76 o 
  -3   9   2     1377.72     1334.01    155.33 o 
  -2   9   2       54.25       55.91     63.05 o 
  -1   9   2      553.09      541.94     62.81 o 
   0   9   2       74.47       80.78     47.78 o 
   1   9   2        8.91       58.66     35.48 o 
   2   9   2       38.36       93.98     32.34 o 
   3   9   2     1556.02     1565.59     35.72 o 
   4   9   2     3995.75     3854.78    383.32 o 
   5   9   2     1126.86     1181.82     35.13 o 
   6   9   2      661.45      642.02     33.79 o 
   7   9   2      136.93      188.24     38.63 o 
   8   9   2       69.01      149.50     35.60 o 
   9   9   2      188.31      176.42     33.38 o 
  10   9   2      154.09      125.80     33.10 o 
  11   9   2       84.21       51.86     30.45 o 
  -8  10   2       24.43        5.56     27.36 o 
  -7  10   2      313.37      274.14     42.65 o 
  -6  10   2       91.78      110.76     38.37 o 
  -5  10   2       88.49       92.53     35.69 o 
  -4  10   2       61.40       60.79     36.44 o 
  -3  10   2      127.93       59.51     37.27 o 
  -2  10   2      811.14      833.97     67.16 o 
  -1  10   2      513.05      542.51     64.69 o 
   0  10   2        1.38      -15.09     48.13 o 
   1  10   2      434.08      378.09     56.26 o 
   2  10   2      213.25      222.13     34.54 o 
   3  10   2      222.85      232.07     32.84 o 
   4  10   2     2124.51     2134.36     43.63 o 
   5  10   2      450.34      412.12     38.00 o 
   6  10   2      231.32      256.18     32.30 o 
   7  10   2       65.85       81.56     37.05 o 
   8  10   2      459.41      505.41     35.41 o 
   9  10   2       35.65      153.02     80.72 o 
  10  10   2      105.12       63.56     31.66 o 
  11  10   2       94.26      147.27     46.21 o 
  -8  11   2        0.58        7.98     26.06 o 
  -7  11   2        8.61        8.85     26.11 o 
  -6  11   2       37.06       28.07     33.14 o 
  -5  11   2       22.08       54.82     33.44 o 
  -4  11   2        6.01       32.83     36.51 o 
  -3  11   2       95.83      105.74     57.22 o 
  -2  11   2      245.30      267.40     59.85 o 
  -1  11   2      615.46      664.68     60.92 o 
   0  11   2      327.98      353.52     51.27 o 
   1  11   2       45.53       15.90     36.82 o 
   2  11   2      151.73      148.60     33.75 o 
   3  11   2      367.51      397.80     39.12 o 
   4  11   2       45.36       41.78     32.07 o 
   5  11   2      225.75      268.71     37.85 o 
   6  11   2       73.76      143.92     36.39 o 
   7  11   2      806.66      861.88     36.69 o 
   8  11   2      618.52      620.44     42.41 o 
   9  11   2      439.73      381.25     43.34 o 
  10  11   2      587.73      593.84     50.06 o 
  -7  12   2       63.23       38.48     27.68 o 
  -6  12   2       50.48       36.84     30.96 o 
  -5  12   2       21.83       29.62     30.69 o 
  -4  12   2      216.54      149.91     53.20 o 
  -3  12   2       59.82       11.66     54.84 o 
  -2  12   2      281.35      262.06     57.72 o 
  -1  12   2       74.08       85.96     55.50 o 
   0  12   2       14.84       13.93     53.82 o 
   1  12   2       12.15       11.43     45.30 o 
   2  12   2        9.35       44.31     33.02 o 
   3  12   2      198.22      214.92     32.61 o 
   4  12   2       23.55       51.21     33.35 o 
   5  12   2       38.96       18.64     29.64 o 
   6  12   2        1.19       74.68     35.37 o 
   7  12   2        8.81       12.64     36.86 o 
   8  12   2      172.83      256.99     32.40 o 
   9  12   2       14.83       37.23     31.26 o 
  10  12   2       35.01       -8.66     41.98 o 
  -6  13   2      274.27      160.98     38.16 o 
  -5  13   2       66.50       65.84     66.09 o 
  -4  13   2      112.49       61.08     50.66 o 
  -3  13   2      183.41      181.93     49.67 o 
  -2  13   2        4.54      -16.17     52.38 o 
  -1  13   2      132.41       91.13     51.48 o 
   0  13   2       36.60       98.52     43.30 o 
   1  13   2      133.10      114.80     42.42 o 
   2  13   2        2.38        3.01     33.11 o 
   3  13   2       22.60       30.57     32.80 o 
   4  13   2       46.56       34.42     29.79 o 
   5  13   2      430.06      382.93     38.14 o 
   6  13   2      159.34      178.49     38.60 o 
   7  13   2      194.76      186.64     32.74 o 
   8  13   2      555.41      601.61     47.04 o 
   9  13   2      258.46      197.63     30.76 o 
  -4  14   2       10.54       31.28     63.79 o 
  -3  14   2       28.94       36.12     49.51 o 
  -2  14   2        5.24       15.52     48.19 o 
  -1  14   2      124.98      121.92     51.64 o 
   0  14   2      142.26      177.58     41.25 o 
   1  14   2      363.01      314.49     41.71 o 
   2  14   2      117.44      124.51     30.66 o 
   3  14   2      813.34      827.38     47.81 o 
   4  14   2       75.17       81.38     29.75 o 
   5  14   2       83.84       56.79     38.96 o 
   6  14   2       19.94      -15.22     32.80 o 
   7  14   2        1.32      -22.15     32.03 o 
   8  14   2       10.86       43.24     31.07 o 
  -2  15   2      129.01      160.50     48.93 o 
  -1  15   2      217.06      176.10     52.05 o 
   0  15   2      713.52      776.12     42.71 o 
   1  15   2      291.41      291.07     41.12 o 
   2  15   2      151.76      202.26     43.68 o 
   3  15   2       81.54      101.60     44.56 o 
   4  15   2       55.63       33.73     34.46 o 
   5  15   2       12.26       45.84     47.54 o 
   6  15   2      195.72      247.43     37.85 o 
   7  15   2       59.26       -2.88     31.93 o 
   8  15   2       74.85       33.58     31.35 o 
   1  16   2       23.76       50.98     63.30 o 
   2  16   2       24.78       58.78     62.07 o 
   3  16   2      460.40      426.43     45.07 o 
   4  16   2      293.68      309.45     74.96 o 
   5  16   2      185.36      226.85     34.47 o 
   6  16   2       11.64       29.45     32.60 o 
   1  17   2       73.28      174.46     86.70 o 
   2  17   2       61.93      197.94     61.00 o 
   3  17   2       13.90       19.26     33.62 o 
   4  17   2       85.11      119.39     35.22 o 
  -4 -16   3       22.29       21.90     46.26 o 
  -3 -16   3       99.36      113.31     32.75 o 
  -2 -16   3      296.88      245.29     34.42 o 
  -1 -16   3      102.96      129.11     34.57 o 
   0 -16   3       34.06       13.39     34.45 o 
   1 -16   3       11.79      -21.07     34.15 o 
   2 -16   3        0.84      -14.30     40.01 o 
   3 -16   3       19.48       32.92     38.95 o 
  -6 -15   3       27.18       59.53     31.38 o 
  -5 -15   3      184.83      179.03     31.99 o 
  -4 -15   3      181.06      196.96     34.74 o 
  -3 -15   3        4.11       17.18     32.26 o 
  -2 -15   3       11.17       49.10     33.07 o 
  -1 -15   3        4.04       25.36     33.49 o 
   0 -15   3        7.26        8.44     35.78 o 
   1 -15   3       38.95       50.81     37.41 o 
   2 -15   3      160.08      125.69     40.04 o 
   3 -15   3      207.92      139.90     49.79 o 
   4 -15   3       30.01       21.39     38.18 o 
  -7 -14   3        0.85       -9.33     36.62 o 
  -6 -14   3        0.11       16.92     30.83 o 
  -5 -14   3      180.26      153.33     32.15 o 
  -4 -14   3      684.30      681.88     38.65 o 
  -3 -14   3      165.65      145.59     33.15 o 
  -2 -14   3      482.78      470.87     35.32 o 
  -1 -14   3      255.95      307.74     35.68 o 
   0 -14   3      443.64      471.71     52.78 o 
   1 -14   3       51.73       46.24     34.65 o 
   2 -14   3       29.26       36.34     39.57 o 
   3 -14   3        0.10        6.37     45.51 o 
   4 -14   3        0.09      -14.31     38.71 o 
   5 -14   3        3.36        3.59     38.28 o 
   6 -14   3        6.68        9.68     37.92 o 
  -8 -13   3       45.10       87.27     33.48 o 
  -7 -13   3      170.39      222.37     31.65 o 
  -6 -13   3      482.78      518.73     61.63 o 
  -5 -13   3      139.21      134.42     33.84 o 
  -4 -13   3       93.43       93.08     33.30 o 
  -3 -13   3       39.72       39.63     33.88 o 
  -2 -13   3        0.13       42.71     51.72 o 
  -1 -13   3       85.97       45.17     34.64 o 
   0 -13   3      111.36      108.54     35.99 o 
   1 -13   3        2.29        0.61     36.73 o 
   2 -13   3        2.81      -24.56     43.10 o 
   3 -13   3       64.10       76.52     50.35 o 
   4 -13   3      166.77      191.98     40.56 o 
   5 -13   3       15.46       55.96     39.69 o 
   6 -13   3       66.12       60.32     39.22 o 
   7 -13   3      104.25       51.06     60.10 o 
  -8 -12   3      226.26      293.54     37.51 o 
  -7 -12   3        0.20       34.84     38.48 o 
  -6 -12   3       68.56      110.66     33.39 o 
  -5 -12   3      364.52      323.13     41.64 o 
  -4 -12   3      161.66      179.82     33.98 o 
  -3 -12   3      272.27      313.72     35.51 o 
  -2 -12   3       41.64      120.13     35.24 o 
  -1 -12   3       30.33       47.70     35.56 o 
   0 -12   3      250.51      292.47     38.66 o 
   1 -12   3      945.93      923.53     85.12 o 
   2 -12   3      237.60      276.94     66.30 o 
   3 -12   3      270.72      221.98     44.99 o 
   4 -12   3        0.31       41.19     42.45 o 
   5 -12   3      110.12      131.09     43.51 o 
   6 -12   3      145.42      197.61     40.72 o 
   7 -12   3       56.07       19.54     39.90 o 
   8 -12   3        1.56       -0.98     38.48 o 
  -9 -11   3      175.50      195.96     54.95 o 
  -8 -11   3       80.95       77.45     29.67 o 
  -7 -11   3      173.34      197.61     39.91 o 
  -6 -11   3      299.89      298.96     41.02 o 
  -5 -11   3     1121.79     1159.79     51.05 o 
  -4 -11   3     1072.48     1160.48     40.52 o 
  -3 -11   3      345.21      401.79     37.08 o 
  -2 -11   3      784.05      750.12     37.62 o 
  -1 -11   3       22.00       42.15     37.04 o 
   0 -11   3       36.34       73.13     41.98 o 
   1 -11   3      105.22      152.10     42.56 o 
   2 -11   3     1042.92     1017.12     69.74 o 
   3 -11   3      326.49      362.47     47.25 o 
   4 -11   3     1174.60     1259.61     54.59 o 
   5 -11   3      345.52      345.12     44.48 o 
   6 -11   3      119.42      104.35     42.24 o 
   7 -11   3      278.05      277.40     46.47 o 
   8 -11   3       57.65        3.72     38.58 o 
 -10 -10   3       45.88       31.36     33.46 o 
  -9 -10   3       40.06       68.32     28.81 o 
  -8 -10   3        0.43       32.05     33.64 o 
  -7 -10   3      237.75      269.82     34.30 o 
  -6 -10   3       13.15       13.31     47.08 o 
  -5 -10   3      202.23      276.50     44.08 o 
  -4 -10   3        7.69       30.18     37.57 o 
  -3 -10   3       21.66       72.81     36.25 o 
  -2 -10   3        7.13      118.50     36.88 o 
  -1 -10   3      336.17      404.66     38.71 o 
   0 -10   3      221.72      215.75     37.66 o 
   1 -10   3      393.28      436.30     50.62 o 
   2 -10   3       47.71      108.93     49.73 o 
   3 -10   3        2.02       69.90     48.37 o 
   4 -10   3      105.14      121.28     49.08 o 
   5 -10   3      152.71      130.30     45.84 o 
   6 -10   3       37.61       52.72     43.31 o 
   7 -10   3       29.89       99.90     41.68 o 
   8 -10   3      119.06      148.74     41.19 o 
   9 -10   3       10.25       -9.61     39.93 o 
 -10  -9   3      124.48       95.60     28.97 o 
  -9  -9   3       44.53       96.36     30.43 o 
  -8  -9   3       26.42       11.40     63.63 o 
  -7  -9   3       58.26       96.12     32.30 o 
  -6  -9   3      614.66      620.41     38.34 o 
  -5  -9   3     1368.18     1519.36     49.18 o 
  -4  -9   3      131.48      169.91     38.03 o 
  -3  -9   3      507.86      541.43     37.37 o 
  -2  -9   3        6.78      -25.63     37.44 o 
  -1  -9   3      134.02      116.25     42.75 o 
   0  -9   3      626.12      689.98     40.69 o 
   1  -9   3      158.94      187.85     43.26 o 
   2  -9   3      111.75      159.20     46.15 o 
   3  -9   3      273.76      171.01    102.91 o 
   4  -9   3      629.42      665.88     50.35 o 
   5  -9   3      248.84      268.01     48.13 o 
   6  -9   3      221.38      137.09     46.59 o 
   7  -9   3        0.81      -37.70     44.69 o 
   8  -9   3      127.57      132.45     43.91 o 
   9  -9   3      106.09      -21.23     42.68 o 
  10  -9   3        7.91       70.16     41.30 o 
 -10  -8   3      134.42      124.58     29.06 o 
  -9  -8   3      176.90      230.13     46.44 o 
  -8  -8   3       11.34       10.78     42.60 o 
  -7  -8   3      707.39      614.32     48.97 o 
  -6  -8   3      408.07      416.95     53.85 o 
  -5  -8   3       34.89       13.20     36.59 o 
  -4  -8   3      414.58      511.80     65.10 o 
  -3  -8   3      127.30      155.28     36.42 o 
  -2  -8   3      100.11      127.66     37.11 o 
  -1  -8   3       30.56        8.50     38.80 o 
   0  -8   3     2282.83     1930.43    698.09 o 
   1  -8   3      168.49      136.29     39.11 o 
   2  -8   3     1100.94     1110.22     74.06 o 
   3  -8   3      797.50      795.47     56.18 o 
   4  -8   3      109.63      176.59     58.25 o 
   5  -8   3        0.82      -23.39     49.53 o 
   6  -8   3      194.12      142.71     73.68 o 
   7  -8   3       75.68      132.29     47.08 o 
   8  -8   3      152.79      113.76     44.24 o 
   9  -8   3        0.39       64.00     41.44 o 
  10  -8   3        3.47       12.79     69.46 o 
 -11  -7   3        4.51       -8.19     28.88 o 
 -10  -7   3       21.48      119.97     29.97 o 
  -9  -7   3      110.84      166.47     31.12 o 
  -8  -7   3      235.49      280.13     33.28 o 
  -7  -7   3      842.06      859.30    130.53 o 
  -6  -7   3     2314.03     2367.55     74.53 o 
  -5  -7   3      727.30      650.97     47.87 o 
  -4  -7   3      366.82      305.86     38.24 o 
  -3  -7   3     1620.30     1480.32    154.41 o 
  -2  -7   3      406.04      461.32     42.15 o 
  -1  -7   3       55.11       16.03     47.97 o 
   0  -7   3     1907.51     2009.63     62.08 o 
   1  -7   3     1826.39     1944.98     50.78 o 
   2  -7   3       95.30      131.16     44.14 o 
   3  -7   3      711.47      742.67    125.45 o 
   4  -7   3       98.70       97.36     51.79 o 
   5  -7   3      231.39      241.77     62.85 o 
   6  -7   3      319.44      356.03     52.10 o 
   7  -7   3      179.71      267.49     74.42 o 
   8  -7   3        7.39       51.79     37.70 o 
   9  -7   3        0.52       58.06     34.58 o 
  10  -7   3        2.63        2.30     31.91 o 
  11  -7   3        3.42       76.75     33.25 o 
 -11  -6   3      172.26      214.57     29.76 o 
 -10  -6   3       79.61       72.12     30.27 o 
  -9  -6   3       13.17       41.56     31.89 o 
  -8  -6   3      275.66      259.49     36.71 o 
  -7  -6   3      105.75      200.48     59.91 o 
  -6  -6   3      335.01      379.21     43.17 o 
  -5  -6   3       67.72      150.37     40.59 o 
  -4  -6   3       21.16       31.40     38.63 o 
  -3  -6   3        7.84      -15.43     74.71 o 
  -2  -6   3     1071.20     1132.30     59.98 o 
  -1  -6   3     2122.73     2217.91     66.88 o 
   0  -6   3     9646.22    10804.17     98.87 o 
   1  -6   3    19060.24    21070.61     95.89 o 
   2  -6   3     1110.31     1100.61    156.53 o 
   3  -6   3      284.52      310.28     59.40 o 
   4  -6   3     1031.70     1092.40     57.72 o 
   5  -6   3       44.00       22.63     50.61 o 
   6  -6   3       11.52       37.00     42.58 o 
   7  -6   3        7.47       -8.78     41.38 o 
   8  -6   3       10.34       73.31     47.33 o 
   9  -6   3      408.12      392.88     35.14 o 
  10  -6   3       52.49       32.90     32.96 o 
  11  -6   3       28.45       75.79     33.79 o 
 -11  -5   3       49.02       62.66     32.58 o 
 -10  -5   3        0.31      -45.53     56.17 o 
  -9  -5   3       81.25      179.38     32.36 o 
  -8  -5   3      276.82      253.53     66.28 o 
  -7  -5   3      396.65      249.27     36.77 o 
  -6  -5   3      691.10      703.30     38.24 o 
  -5  -5   3      509.06      403.16     48.17 o 
  -4  -5   3      201.15      172.98     56.98 o 
  -3  -5   3     1571.65     1390.35     85.55 o 
  -2  -5   3      387.01      388.29     64.66 o 
  -1  -5   3    13175.96    14271.92    513.12 o 
   0  -5   3     5269.80     5607.24    123.27 o 
   1  -5   3      725.09      791.69     73.82 o 
   2  -5   3      974.67     1272.37     87.31 o 
   3  -5   3      377.28      368.07     70.26 o 
   4  -5   3     1488.58     1243.15     63.64 o 
   5  -5   3      170.47      183.75     43.79 o 
   6  -5   3      309.63      229.66     41.38 o 
   7  -5   3      617.59      651.57     68.61 o 
   8  -5   3      591.82      604.24     39.33 o 
   9  -5   3      305.55      199.20     35.62 o 
  10  -5   3      113.81      114.50     33.05 o 
  11  -5   3       14.81      -28.82     30.06 o 
 -11  -4   3      152.18      172.67     29.34 o 
 -10  -4   3        6.52       31.50     69.31 o 
  -9  -4   3       78.77       74.57     33.38 o 
  -8  -4   3       62.64      135.73     35.38 o 
  -7  -4   3      660.40      569.94     96.68 o 
  -6  -4   3      902.21      925.28     47.33 o 
  -5  -4   3      322.93      432.59     84.93 o 
  -4  -4   3     2039.58     2093.63     93.47 o 
  -3  -4   3      220.55      279.28     67.49 o 
  -2  -4   3      302.98      177.99     88.01 o 
  -1  -4   3      360.96      399.60     71.60 o 
   0  -4   3    21553.16    20543.99   2880.42 o 
   1  -4   3     8947.60    10078.81     93.87 o 
   2  -4   3     1418.42     1240.48    110.08 o 
   3  -4   3     2582.65     2653.38     71.47 o 
   4  -4   3      950.79      917.40     60.58 o 
   5  -4   3       95.07       76.20     46.14 o 
   6  -4   3        0.52      -24.26     63.11 o 
   7  -4   3      361.12      316.82     40.69 o 
   8  -4   3       47.81       51.49     40.48 o 
   9  -4   3        8.53      -62.51    105.97 o 
  10  -4   3        3.15      -22.95     33.72 o 
  11  -4   3        3.56      -15.33     30.99 o 
  12  -4   3       45.50       47.27     33.25 o 
 -11  -3   3        5.88       15.06     71.70 o 
 -10  -3   3        0.89      -30.58     30.58 o 
  -9  -3   3       41.33       36.89     33.61 o 
  -8  -3   3        0.77        7.76     47.98 o 
  -7  -3   3      494.44      330.28     82.06 o 
  -6  -3   3      797.62      738.72     95.97 o 
  -5  -3   3       30.24       76.33     48.18 o 
  -4  -3   3      103.26       44.60     54.61 o 
  -3  -3   3        3.23       44.16     60.52 o 
  -2  -3   3     1300.95     1235.51     61.81 o 
  -1  -3   3       32.99       30.46     58.20 o 
   0  -3   3      108.44       55.84     63.16 o 
   1  -3   3     6703.72     6042.87   2193.78 o 
   2  -3   3     2628.07     2485.33     62.21 o 
   3  -3   3      341.85      206.86     55.68 o 
   4  -3   3     1137.92     1195.06     51.82 o 
   5  -3   3       12.03       45.32     49.70 o 
   6  -3   3        5.70       -9.45     42.24 o 
   7  -3   3        4.95       95.81     49.83 o 
   8  -3   3      655.79      705.88     54.65 o 
   9  -3   3      475.89      456.07     38.59 o 
  10  -3   3      168.84      171.75     33.94 o 
  11  -3   3       92.87       99.86     58.68 o 
  12  -3   3       77.25       53.59     29.42 o 
 -11  -2   3      156.04      209.15     29.85 o 
 -10  -2   3       66.35      172.85     34.61 o 
  -9  -2   3      118.40       59.29     36.27 o 
  -8  -2   3      621.12      615.83     42.03 o 
  -7  -2   3      173.80      139.63     52.26 o 
  -6  -2   3      404.31      400.03     47.98 o 
  -5  -2   3     2178.63     2086.48     74.22 o 
  -4  -2   3      509.33      648.47     88.42 o 
  -3  -2   3      155.87      139.76     61.45 o 
  -2  -2   3      847.52      788.07     57.00 o 
  -1  -2   3      127.25       69.62     60.81 o 
   0  -2   3      980.09      970.15     73.41 o 
   1  -2   3     1829.26     1880.27     79.36 o 
   2  -2   3     3367.95     3328.04    101.39 o 
   3  -2   3      283.27      211.62     48.23 o 
   4  -2   3     1718.84     1614.76     51.54 o 
   5  -2   3      253.62      292.78     43.39 o 
   6  -2   3     1961.58     1871.79    175.30 o 
   7  -2   3       67.33       51.06     40.77 o 
   8  -2   3       86.46      151.02     40.10 o 
   9  -2   3       33.98       31.34     37.00 o 
  10  -2   3        1.16       22.10     53.97 o 
  11  -2   3        0.57       54.14     31.78 o 
  12  -2   3       39.91       -1.52     65.94 o 
 -11  -1   3       17.05       14.48     40.03 o 
 -10  -1   3      315.70      351.65     32.54 o 
  -9  -1   3       10.40       31.88     33.75 o 
  -8  -1   3      228.44      330.78     59.36 o 
  -7  -1   3      100.67       -8.73     48.38 o 
  -6  -1   3      618.93      654.38     50.16 o 
  -5  -1   3      159.09      114.91     49.63 o 
  -4  -1   3       62.93        2.84     60.16 o 
  -3  -1   3    12637.53    12298.55    676.66 o 
  -2  -1   3     3976.58     4597.07     69.33 o 
  -1  -1   3     4419.23     4377.96    313.05 o 
   0  -1   3       50.35      148.30     92.22 o 
   1  -1   3     9774.46    10385.38    222.37 o 
   2  -1   3     3187.95     3106.92     78.21 o 
   3  -1   3      995.29     1095.11     50.67 o 
   4  -1   3       61.00       62.51     46.11 o 
   5  -1   3      112.08       69.95     54.68 o 
   6  -1   3      314.65      419.98     45.57 o 
   7  -1   3     1246.68     1276.78     48.95 o 
   8  -1   3      547.60      501.90     40.99 o 
   9  -1   3       28.49       39.24     37.94 o 
  10  -1   3        0.87       63.23     34.90 o 
  11  -1   3        0.71      -35.94     35.94 o 
  12  -1   3       44.59       91.89     43.11 o 
 -11   0   3       40.34       31.62     40.93 o 
 -10   0   3      188.24      218.43     35.36 o 
  -9   0   3       14.34       88.92     33.68 o 
  -8   0   3      102.56      222.76     68.02 o 
  -7   0   3      888.66      668.19    147.90 o 
  -6   0   3     1005.33      944.01     58.00 o 
  -5   0   3      131.26      227.11     62.35 o 
  -4   0   3     2399.38     2557.72     65.94 o 
  -3   0   3     2648.26     2776.18     81.73 o 
  -2   0   3    12229.63    14121.92    276.80 o 
  -1   0   3    17330.21    17012.30    488.98 o 
   0   0   3      280.88      336.45     83.61 o 
   1   0   3     7633.10     6449.66   1159.82 o 
   2   0   3      823.38      769.25     57.22 o 
   3   0   3     1691.61     1581.18    101.96 o 
   4   0   3      742.61      695.70     47.28 o 
   5   0   3     4051.03     3712.73    178.46 o 
   6   0   3      278.29      262.87     39.34 o 
   7   0   3       16.67        5.63     41.06 o 
   8   0   3      361.63      303.90     84.11 o 
   9   0   3       71.12      102.35     39.12 o 
  10   0   3      335.38      361.99     36.60 o 
  11   0   3      311.84      359.62     33.16 o 
  12   0   3       39.34       50.02     31.33 o 
 -11   1   3      102.35      121.93     30.00 o 
 -10   1   3      199.40      187.68     31.81 o 
  -9   1   3      434.03      509.10     34.17 o 
  -8   1   3       13.48        1.51     47.21 o 
  -7   1   3       13.96       20.01    102.99 o 
  -6   1   3        2.24      -15.68     54.39 o 
  -5   1   3       29.93       74.72     61.80 o 
  -4   1   3     1524.38     1444.69    284.76 o 
  -3   1   3     5081.21     4269.29    930.02 o 
  -2   1   3    15717.31    17913.87    242.32 o 
  -1   1   3    94751.55    72015.30   9286.64 o 
   0   1   3     7822.14     8303.99    110.19 o 
   1   1   3     7889.05     8620.60    162.74 o 
   2   1   3     8952.50     9151.16    191.45 o 
   3   1   3     2440.95     2506.66     50.94 o 
   4   1   3      968.10     1002.48     47.50 o 
   5   1   3      155.65      198.86     58.18 o 
   6   1   3       17.18       30.26     39.25 o 
   7   1   3       24.17      -10.72     41.09 o 
   8   1   3     1596.28     1609.71     43.48 o 
   9   1   3      139.25       77.83     39.17 o 
  10   1   3      898.52      984.93     45.45 o 
  11   1   3      124.38      161.00     63.22 o 
  12   1   3      237.88      246.31     34.73 o 
 -11   2   3        0.11       53.83     46.12 o 
 -10   2   3       82.20       76.00     44.71 o 
  -9   2   3      303.36      294.54     33.22 o 
  -8   2   3      484.80      544.27     46.33 o 
  -7   2   3      420.47      545.80     78.65 o 
  -6   2   3     1514.38     1421.86    118.47 o 
  -5   2   3      716.93      728.10     52.87 o 
  -4   2   3      235.66      150.92     71.30 o 
  -3   2   3      909.13      930.98     70.09 o 
  -2   2   3      877.38     1086.46     61.99 o 
  -1   2   3    27439.71    27427.90    469.28 o 
   0   2   3       90.14      128.53     71.56 o 
   1   2   3     1812.05     1796.07     61.41 o 
   2   2   3     2098.16     2168.75     55.86 o 
   3   2   3    53259.71    52611.91    871.29 o 
   4   2   3      244.95      313.59     47.51 o 
   5   2   3     3701.66     3620.52     53.68 o 
   6   2   3      692.21      636.77     57.66 o 
   7   2   3      822.77      770.06     44.80 o 
   8   2   3      111.46      207.71     40.22 o 
   9   2   3       56.00       78.04     60.21 o 
  10   2   3      107.02       25.08     49.74 o 
  11   2   3        4.07      -18.51     50.42 o 
  12   2   3       13.34       12.12     37.05 o 
 -11   3   3       65.02       97.14     29.42 o 
 -10   3   3       47.76       44.75     30.71 o 
  -9   3   3      199.09      206.37     80.70 o 
  -8   3   3       42.61       85.95     44.88 o 
  -7   3   3     1226.55     1140.40    162.06 o 
  -6   3   3      356.29      270.77     53.86 o 
  -5   3   3      323.54      273.24     49.13 o 
  -4   3   3      454.00      383.06     56.46 o 
  -3   3   3      466.31      415.51     74.16 o 
  -2   3   3     9354.44     8272.40    769.27 o 
  -1   3   3     3299.67     3340.24    170.03 o 
   0   3   3      140.04       72.36     56.24 o 
   1   3   3       41.22       29.90     54.89 o 
   2   3   3      554.88      623.88     49.55 o 
   3   3   3     2941.73     3227.33     51.51 o 
   4   3   3      623.43      583.57     49.62 o 
   5   3   3      139.77      110.25     46.76 o 
   6   3   3      254.79      238.43     37.70 o 
   7   3   3      170.89      200.02     34.63 o 
   8   3   3      352.71      356.49     68.12 o 
   9   3   3      630.84      728.32     40.16 o 
  10   3   3        1.43       -9.17     50.14 o 
  11   3   3      318.34      304.51     34.03 o 
  12   3   3       46.97       51.52     30.57 o 
 -10   4   3        0.15       54.14     30.30 o 
  -9   4   3      179.21      122.85     41.54 o 
  -8   4   3      137.87      140.24     45.89 o 
  -7   4   3      300.49      204.07     48.76 o 
  -6   4   3       77.91       94.63     49.38 o 
  -5   4   3     1309.33     1213.03    159.19 o 
  -4   4   3      946.85      946.01     74.42 o 
  -3   4   3       36.39       36.76     58.59 o 
  -2   4   3      352.05      527.90     62.66 o 
  -1   4   3     7377.78     7134.15    292.33 o 
   0   4   3      419.56      405.53     52.57 o 
   1   4   3     3023.28     2783.48    251.05 o 
   2   4   3       69.65       86.26     45.35 o 
   3   4   3      750.06      790.29     47.97 o 
   4   4   3     3429.34     3286.38    132.39 o 
   5   4   3      152.62      124.38     43.30 o 
   6   4   3       39.07       41.53     44.79 o 
   7   4   3     1894.20     1831.73     65.04 o 
   8   4   3      310.59      320.84     76.77 o 
   9   4   3      118.49      148.34     58.59 o 
  10   4   3      269.17      395.61     59.48 o 
  11   4   3        4.70       19.87     33.22 o 
  12   4   3        4.75       38.43     30.52 o 
 -10   5   3       99.39      121.56     30.07 o 
  -9   5   3       70.10      154.19     40.75 o 
  -8   5   3      118.53      122.57    118.10 o 
  -7   5   3      195.84      175.31     47.19 o 
  -6   5   3       34.10      -24.62     49.53 o 
  -5   5   3       72.33      111.78     52.36 o 
  -4   5   3      125.10       81.99     51.87 o 
  -3   5   3     2640.14     2472.08    131.36 o 
  -2   5   3     2799.73     2788.06     98.77 o 
  -1   5   3     9954.45    10170.97    488.05 o 
   0   5   3       74.37      110.26     47.89 o 
   1   5   3      196.92      167.03     47.59 o 
   2   5   3     1390.69     1376.82     81.05 o 
   3   5   3     6399.29     6221.80     97.51 o 
   4   5   3        5.14       67.95     46.50 o 
   5   5   3     1518.00     1608.39    232.92 o 
   6   5   3      139.14      145.40     35.47 o 
   7   5   3      126.90       89.83     34.81 o 
   8   5   3       13.73      -11.32     89.73 o 
   9   5   3       19.94       15.69     43.19 o 
  10   5   3       58.98      119.64     35.27 o 
  11   5   3       46.69       13.58     32.31 o 
  12   5   3       51.60       45.51     51.03 o 
 -10   6   3       40.88       74.02     30.30 o 
  -9   6   3        9.63       13.05     40.42 o 
  -8   6   3      189.13      206.58     43.42 o 
  -7   6   3      217.02      236.23     47.58 o 
  -6   6   3       13.51       51.89     50.49 o 
  -5   6   3      610.45      603.87     54.19 o 
  -4   6   3      410.91      417.24     85.67 o 
  -3   6   3      302.18      162.62     52.79 o 
  -2   6   3        1.40       10.76     47.44 o 
  -1   6   3     1602.73     1892.15    103.28 o 
   0   6   3      702.58      824.17     98.31 o 
   1   6   3       56.60      113.27     49.29 o 
   2   6   3     4177.26     4024.86     61.02 o 
   3   6   3     2662.12     2744.55     75.52 o 
   4   6   3     3693.75     3493.49    221.68 o 
   5   6   3     1740.41     1630.44     39.71 o 
   6   6   3       35.73       89.84     33.86 o 
   7   6   3        4.74       31.80     36.15 o 
   8   6   3       11.16      -37.63     40.50 o 
   9   6   3      113.11       72.97     44.32 o 
  10   6   3      140.77      215.23     34.46 o 
  11   6   3       14.69        5.09     31.81 o 
  12   6   3       22.29      -25.62     36.01 o 
  -9   7   3      201.24      221.60     59.93 o 
  -8   7   3       55.90       93.47     42.89 o 
  -7   7   3      303.80      323.92     70.11 o 
  -6   7   3      179.02      235.54     52.79 o 
  -5   7   3       19.31       61.90     49.04 o 
  -4   7   3      219.07      187.21     44.21 o 
  -3   7   3      488.10      538.19     46.71 o 
  -2   7   3     6396.07     5979.97    595.32 o 
  -1   7   3      857.56      753.59     86.20 o 
   0   7   3     1771.95     1541.96    124.38 o 
   1   7   3       16.79       11.38     47.91 o 
   2   7   3     2476.98     2439.71     52.29 o 
   3   7   3     1413.88     1582.28     46.74 o 
   4   7   3      936.40      984.58     41.16 o 
   5   7   3     1137.83     1140.93     45.11 o 
   6   7   3       68.53       54.01     34.02 o 
   7   7   3      217.10      269.27     33.80 o 
   8   7   3       57.82       78.90     38.50 o 
   9   7   3       84.89      160.63     40.56 o 
  10   7   3      302.81      298.68     41.24 o 
  11   7   3      122.41      161.63     32.24 o 
  12   7   3      115.90      182.45     41.62 o 
  -9   8   3       83.17      105.88     31.08 o 
  -8   8   3        1.88       19.22     41.07 o 
  -7   8   3       93.05       59.70     45.82 o 
  -6   8   3      101.79      132.59     46.67 o 
  -5   8   3      447.57      487.23     42.57 o 
  -4   8   3     1454.12     1517.77     68.66 o 
  -3   8   3     1333.62     1234.08     92.35 o 
  -2   8   3      876.73      941.02     79.88 o 
  -1   8   3     1239.17      940.78     79.06 o 
   0   8   3     1041.40     1122.62     55.87 o 
   1   8   3        5.20       25.11     40.72 o 
   2   8   3       12.78       -7.66     36.67 o 
   3   8   3     2019.51     1799.61    168.64 o 
   4   8   3      431.63      421.93     37.73 o 
   5   8   3      409.90      383.03     43.29 o 
   6   8   3     1006.61      966.13     34.58 o 
   7   8   3      551.48      569.59     35.56 o 
   8   8   3      754.39      778.96     43.93 o 
   9   8   3      538.16      481.00     55.44 o 
  10   8   3      298.66      364.76     33.77 o 
  11   8   3       20.14      185.86     79.43 o 
  12   8   3        1.14       69.28     45.45 o 
  -9   9   3        5.28       36.60     30.10 o 
  -8   9   3      107.36      127.19     40.66 o 
  -7   9   3      338.26      333.56     36.32 o 
  -6   9   3      145.19      128.53     39.80 o 
  -5   9   3        0.47        0.90     40.44 o 
  -4   9   3        3.23       21.42     42.67 o 
  -3   9   3       41.84       36.42     49.83 o 
  -2   9   3       81.56       89.49     66.99 o 
  -1   9   3        1.26      -17.98     68.55 o 
   0   9   3      151.87      110.28     51.39 o 
   1   9   3     1459.19     1463.79     85.88 o 
   2   9   3     2035.09     1834.86    105.92 o 
   3   9   3        3.10       45.68     32.55 o 
   4   9   3     2232.58     2258.34     65.13 o 
   5   9   3      554.75      588.47     35.08 o 
   6   9   3       63.87       61.17     33.19 o 
   7   9   3       29.99       27.59     32.59 o 
   8   9   3      582.45      526.23     70.51 o 
   9   9   3        1.07       36.45     33.81 o 
  10   9   3       21.52       79.39     32.31 o 
  11   9   3       41.75       65.14     31.32 o 
  -8  10   3       36.46       58.41     32.65 o 
  -7  10   3       45.60       58.75     33.00 o 
  -6  10   3      298.05      215.26     47.72 o 
  -5  10   3      367.47      318.56     47.94 o 
  -4  10   3      209.35      183.28     36.51 o 
  -3  10   3      545.44      562.05     73.07 o 
  -2  10   3      217.87      147.20     65.43 o 
  -1  10   3        0.90      -20.44     64.28 o 
   0  10   3        0.45       -2.81     48.45 o 
   1  10   3      927.93      912.90     96.75 o 
   2  10   3       23.94       50.51     31.74 o 
   3  10   3      188.50      144.72     31.99 o 
   4  10   3       12.27      -27.67     33.25 o 
   5  10   3      609.04      645.93     32.81 o 
   6  10   3      363.32      359.82     33.06 o 
   7  10   3      429.08      338.36     31.88 o 
   8  10   3     1243.72     1261.09     48.35 o 
   9  10   3      482.83      415.30     35.36 o 
  10  10   3       59.80      162.48     54.07 o 
  11  10   3       73.32       59.08     50.15 o 
  -7  11   3       27.89       33.55     31.66 o 
  -6  11   3       12.45        0.82     32.01 o 
  -5  11   3      163.80      114.30     33.78 o 
  -4  11   3       43.54       37.28     34.68 o 
  -3  11   3       96.76      111.66     64.94 o 
  -2  11   3       38.45       58.21     64.28 o 
  -1  11   3      141.41      139.32     60.10 o 
   0  11   3      787.82      765.37     49.06 o 
   1  11   3      409.59      410.22    171.01 o 
   2  11   3      864.76      812.10     39.98 o 
   3  11   3     1887.42     1979.49     36.75 o 
   4  11   3      122.98      126.49     32.04 o 
   5  11   3      179.29      235.36     32.28 o 
   6  11   3      231.05      293.83     31.26 o 
   7  11   3      195.71      253.16     31.56 o 
   8  11   3       14.72       16.06     33.77 o 
   9  11   3        7.71       56.24     33.06 o 
  10  11   3        2.58       45.61     31.60 o 
  11  11   3      165.71      116.08     30.74 o 
  -7  12   3       52.94       39.39     30.69 o 
  -6  12   3      251.81      191.63     32.16 o 
  -5  12   3       52.12       40.24     32.79 o 
  -4  12   3       43.10       59.19     58.70 o 
  -3  12   3      157.22      148.19     58.87 o 
  -2  12   3      332.86      353.85     58.13 o 
  -1  12   3       44.06       42.61     57.55 o 
   0  12   3       27.70        9.67     54.67 o 
   1  12   3      141.99      104.03     45.23 o 
   2  12   3      119.09      157.87     37.14 o 
   3  12   3       37.83       49.75     36.05 o 
   4  12   3       17.56       63.72     30.56 o 
   5  12   3      243.43      245.86     34.39 o 
   6  12   3      339.32      303.69     48.60 o 
   7  12   3       66.24       91.62     33.08 o 
   8  12   3      152.29      200.02     37.34 o 
   9  12   3       61.01       54.84     32.11 o 
  10  12   3      229.84      241.21     31.55 o 
  -6  13   3       84.06       63.46     50.82 o 
  -5  13   3      163.43      167.98     51.07 o 
  -4  13   3        1.47      -23.56     54.60 o 
  -3  13   3       86.48       50.41     51.97 o 
  -2  13   3        7.09       26.03     53.20 o 
  -1  13   3       46.40       11.33     52.54 o 
   0  13   3      531.73      526.85     47.74 o 
   1  13   3      923.44     1023.66     45.29 o 
   2  13   3      321.04      269.01     42.16 o 
   3  13   3      139.30      149.06     30.95 o 
   4  13   3      510.00      591.32     37.69 o 
   5  13   3       73.83      105.03     29.14 o 
   6  13   3       47.06       45.88     28.95 o 
   7  13   3       81.16      110.62     36.13 o 
   8  13   3        1.98        0.64     32.02 o 
   9  13   3       28.34       82.18     34.16 o 
  -5  14   3       49.11       15.93     45.73 o 
  -4  14   3       59.29       63.96     47.78 o 
  -3  14   3       95.28      107.39     50.08 o 
  -2  14   3       35.48       74.14     48.85 o 
  -1  14   3      241.12      262.39     50.08 o 
   0  14   3       95.50       45.24     51.64 o 
   1  14   3        8.55      -23.13     60.14 o 
   2  14   3      794.40      880.29     71.39 o 
   3  14   3      423.95      340.83     30.81 o 
   4  14   3        2.25       22.10     28.96 o 
   5  14   3       42.20       94.51     32.54 o 
   6  14   3      329.00      319.69     75.78 o 
   7  14   3      341.42      278.10     33.39 o 
   8  14   3      105.03      125.66     31.85 o 
   9  14   3       63.28      116.11     38.57 o 
  -4  15   3       10.55       11.08     47.78 o 
  -3  15   3        0.05       -5.42     48.27 o 
  -2  15   3       16.97       -6.73     50.00 o 
  -1  15   3      174.70      238.25     69.05 o 
   0  15   3       34.90       77.42     50.90 o 
   1  15   3      150.66      226.19     46.84 o 
   2  15   3      140.64      185.46     40.34 o 
   3  15   3      104.84       84.34     32.47 o 
   4  15   3      383.92      450.53     30.86 o 
   5  15   3      105.12      102.89     27.84 o 
   6  15   3       83.02       35.73     51.48 o 
   7  15   3       55.76       26.03     31.76 o 
   8  15   3       12.93       37.56     31.56 o 
  -2  16   3       47.82       34.81     45.98 o 
  -1  16   3      176.00      193.26     50.74 o 
   0  16   3      358.17      358.94     49.10 o 
   1  16   3      359.21      454.68     58.95 o 
   2  16   3       89.11       64.75     42.32 o 
   3  16   3      407.97      438.96     39.16 o 
   4  16   3       16.95       24.29     27.66 o 
   5  16   3       33.54        7.06     33.26 o 
   6  16   3        0.25       44.98     36.36 o 
   0  17   3       97.65       66.09     46.88 o 
   1  17   3      272.65      353.60     38.22 o 
   2  17   3      171.95       86.37     38.44 o 
   3  17   3      171.98      132.59     60.43 o 
   4  17   3       10.02       16.58     33.92 o 
  -3 -16   4       14.50       49.46     31.44 o 
  -2 -16   4       19.96       -5.39     33.03 o 
  -1 -16   4      125.78      145.58     32.70 o 
   0 -16   4       14.01       22.36     33.72 o 
   1 -16   4        6.71       26.26     33.44 o 
   2 -16   4       81.66       47.89     39.87 o 
  -5 -15   4       54.84       67.85     30.64 o 
  -4 -15   4       11.75       42.01     31.47 o 
  -3 -15   4       56.76       71.31     31.50 o 
  -2 -15   4       19.94       37.99     32.28 o 
  -1 -15   4        3.26       61.50     32.66 o 
   0 -15   4       55.12       52.72     33.27 o 
   1 -15   4       71.08       46.08     33.19 o 
   2 -15   4        0.29       29.80     44.10 o 
   3 -15   4       24.87       11.21     37.77 o 
   4 -15   4       49.05       21.84     59.77 o 
  -6 -14   4      241.83      161.75     31.06 o 
  -5 -14   4      142.71      181.63     31.53 o 
  -4 -14   4      188.05      181.07     40.59 o 
  -3 -14   4      113.73      126.90     32.43 o 
  -2 -14   4      208.28      179.66     32.92 o 
  -1 -14   4        0.19        2.80     37.04 o 
   0 -14   4       19.14       77.99     33.81 o 
   1 -14   4      162.08      135.12     35.30 o 
   2 -14   4       49.57       77.69     40.85 o 
   3 -14   4      122.38      189.57     62.23 o 
   4 -14   4       87.53       95.23     39.89 o 
   5 -14   4      106.61      132.56     39.37 o 
   6 -14   4       42.97       50.30     38.86 o 
  -7 -13   4       27.70       17.70     33.91 o 
  -6 -13   4       20.42       -2.95     36.42 o 
  -5 -13   4       40.66      102.43     31.50 o 
  -4 -13   4      327.67      332.73     33.11 o 
  -3 -13   4      601.94      592.56     35.08 o 
  -2 -13   4      423.32      408.32     35.24 o 
  -1 -13   4      480.90      440.17     54.50 o 
   0 -13   4       81.05       59.39     33.87 o 
   1 -13   4       57.37      108.51     36.27 o 
   2 -13   4       56.11       76.49     34.75 o 
   3 -13   4       79.17       34.18     41.10 o 
   4 -13   4       59.34      128.70     41.10 o 
   5 -13   4       51.86       72.38     44.87 o 
   6 -13   4       16.19       22.70     38.03 o 
   7 -13   4      105.51       79.33     41.38 o 
  -8 -12   4       37.96       96.83     30.76 o 
  -7 -12   4      332.87      339.64     31.85 o 
  -6 -12   4      381.85      313.49     33.47 o 
  -5 -12   4      185.29      180.80     32.96 o 
  -4 -12   4       68.14       88.62     32.30 o 
  -3 -12   4       59.32       54.19     33.71 o 
  -2 -12   4        4.29       15.84     35.40 o 
  -1 -12   4       82.39       54.54     35.22 o 
   0 -12   4       25.03       77.76     38.76 o 
   1 -12   4        0.57        0.26     36.43 o 
   2 -12   4      958.95     1040.14     44.12 o 
   3 -12   4      982.76      996.48     99.55 o 
   4 -12   4      352.52      306.60     43.81 o 
   5 -12   4      159.52      183.61     41.93 o 
   6 -12   4      160.19      128.55     40.73 o 
   7 -12   4        0.30       38.68     48.03 o 
   8 -12   4        0.27      -41.50     46.78 o 
  -9 -11   4       33.36       15.15     36.15 o 
  -8 -11   4      101.84       59.48     36.94 o 
  -7 -11   4        1.43      -10.42     38.56 o 
  -6 -11   4        3.87       77.56     32.06 o 
  -5 -11   4       15.16        3.44     33.76 o 
  -4 -11   4      181.64      219.10     35.41 o 
  -3 -11   4      177.42      255.43     40.64 o 
  -2 -11   4       82.49      115.16     36.38 o 
  -1 -11   4      154.93      196.94     36.10 o 
   0 -11   4       82.17       91.22     38.02 o 
   1 -11   4      170.10      190.66     47.96 o 
   2 -11   4      106.14       87.09     41.77 o 
   3 -11   4      157.17      255.97     54.33 o 
   4 -11   4      116.65      131.00     81.16 o 
   5 -11   4        0.20       48.28     42.83 o 
   6 -11   4       50.28       98.59     41.81 o 
   7 -11   4       91.69       51.22     41.95 o 
   8 -11   4      128.92      177.25     39.97 o 
  -9 -10   4      106.54       76.88     28.34 o 
  -8 -10   4       81.71       95.04     50.17 o 
  -7 -10   4       26.84       95.09     39.69 o 
  -6 -10   4      426.06      399.83     41.78 o 
  -5 -10   4        8.18        4.79     38.17 o 
  -4 -10   4       23.85       39.54     43.95 o 
  -3 -10   4       52.39       61.67     36.32 o 
  -2 -10   4        1.75        5.81     36.58 o 
  -1 -10   4       57.42       48.19     37.00 o 
   0 -10   4       54.29       74.84     41.68 o 
   1 -10   4      319.56      268.88     48.73 o 
   2 -10   4      569.05      512.60     45.84 o 
   3 -10   4     1469.07     1489.37     54.76 o 
   4 -10   4      259.57      265.62     49.46 o 
   5 -10   4       24.79       29.92     45.29 o 
   6 -10   4       56.31       52.69    100.65 o 
   7 -10   4      294.53      333.32     85.14 o 
   8 -10   4      182.10      117.45     48.44 o 
   9 -10   4       11.18       -8.86     54.76 o 
 -10  -9   4       34.01       70.42     45.66 o 
  -9  -9   4       31.36       86.50     32.81 o 
  -8  -9   4       70.37        9.92     35.86 o 
  -7  -9   4      224.54      333.64     61.24 o 
  -6  -9   4       27.16      -13.58     67.90 o 
  -5  -9   4        5.92      -11.94     36.30 o 
  -4  -9   4      247.00      310.97     40.62 o 
  -3  -9   4      312.12      289.21     37.12 o 
  -2  -9   4      597.27      560.82     37.86 o 
  -1  -9   4     1034.94     1005.28     58.96 o 
   0  -9   4      380.35      301.74     50.77 o 
   1  -9   4     1210.41     1274.57     42.77 o 
   2  -9   4      347.09      337.01     53.20 o 
   3  -9   4      395.03      328.57     86.61 o 
   4  -9   4       12.15       65.67     60.34 o 
   5  -9   4        6.80       -1.77     48.40 o 
   6  -9   4      319.41      324.49     57.80 o 
   7  -9   4       81.97       76.13     95.32 o 
   8  -9   4       91.00      117.53     46.02 o 
   9  -9   4      205.47      154.25     45.65 o 
  10  -9   4      142.65        1.16     40.57 o 
 -10  -8   4        1.55       25.11     69.57 o 
  -9  -8   4       25.83       86.82     50.55 o 
  -8  -8   4       62.84      142.21     33.72 o 
  -7  -8   4      486.40      516.25     32.96 o 
  -6  -8   4      711.58      794.28     98.06 o 
  -5  -8   4      894.29      893.36     48.75 o 
  -4  -8   4        2.79        4.38     44.75 o 
  -3  -8   4        2.52      -19.79     37.66 o 
  -2  -8   4       18.86       28.78     36.48 o 
  -1  -8   4      657.42      624.85     38.63 o 
   0  -8   4      200.91      243.58     49.01 o 
   1  -8   4        0.34       47.54     38.82 o 
   2  -8   4      309.63      316.13     40.73 o 
   3  -8   4      212.68      217.10     52.78 o 
   4  -8   4       33.34       35.11     50.47 o 
   5  -8   4      127.86      217.01     56.03 o 
   6  -8   4      390.31      402.27     78.12 o 
   7  -8   4      172.22      200.32     46.80 o 
   8  -8   4      180.54      211.04     42.82 o 
   9  -8   4       41.40       15.34     81.07 o 
  10  -8   4        2.84       38.91     40.13 o 
 -10  -7   4       54.55       42.39     44.73 o 
  -9  -7   4       15.85       62.34     32.89 o 
  -8  -7   4       41.40        9.08     37.61 o 
  -7  -7   4      316.03      349.62     58.20 o 
  -6  -7   4     1193.56     1096.69     38.04 o 
  -5  -7   4        0.17      111.33     36.56 o 
  -4  -7   4       17.97      117.79     47.66 o 
  -3  -7   4       81.64      185.60     47.57 o 
  -2  -7   4      743.60      785.22     49.46 o 
  -1  -7   4        2.32      -40.99    102.79 o 
   0  -7   4     2310.57     2400.64     72.62 o 
   1  -7   4     3908.10     3597.99    351.33 o 
   2  -7   4     1747.37     1800.99    152.41 o 
   3  -7   4      883.89      815.15     72.82 o 
   4  -7   4      253.54      293.88     50.81 o 
   5  -7   4        0.47       91.58     50.12 o 
   6  -7   4      171.88      209.22     51.10 o 
   7  -7   4      420.36      425.73     50.38 o 
   8  -7   4      388.35      523.94     63.63 o 
   9  -7   4       76.47      139.17     38.61 o 
  10  -7   4       79.90       88.54     40.91 o 
  11  -7   4        2.17       16.06     36.33 o 
 -10  -6   4       28.12      -18.09     39.88 o 
  -9  -6   4       47.21       80.75     32.23 o 
  -8  -6   4      186.33      211.11     61.50 o 
  -7  -6   4      307.00      286.04     34.84 o 
  -6  -6   4     1063.68     1059.00     38.33 o 
  -5  -6   4     1087.60     1055.20     47.42 o 
  -4  -6   4      160.13      128.00     46.29 o 
  -3  -6   4      495.08      313.90     91.17 o 
  -2  -6   4       79.23       59.83     52.17 o 
  -1  -6   4      259.49      217.14     85.18 o 
   0  -6   4      547.73      607.59     67.08 o 
   1  -6   4      171.19      141.71     65.80 o 
   2  -6   4     2175.84     2257.29     65.11 o 
   3  -6   4       47.18       39.07     56.02 o 
   4  -6   4      601.02      661.42     52.28 o 
   5  -6   4       70.89      -11.74     50.82 o 
   6  -6   4      306.94      388.03     52.03 o 
   7  -6   4      423.67      433.32     43.82 o 
   8  -6   4     1067.35      951.59     58.14 o 
   9  -6   4      184.98      216.76     39.45 o 
  10  -6   4        2.28       18.44     33.05 o 
  11  -6   4        7.72       17.69     31.61 o 
 -11  -5   4       53.83       33.26     28.97 o 
 -10  -5   4      419.73      354.47     74.49 o 
  -9  -5   4      115.83      151.01     56.57 o 
  -8  -5   4      292.31      221.73     41.79 o 
  -7  -5   4      435.50      443.82     61.50 o 
  -6  -5   4       11.30       80.63     44.08 o 
  -5  -5   4      969.41      817.30    136.12 o 
  -4  -5   4     1347.02     1431.51     49.68 o 
  -3  -5   4     2339.52     2260.44     77.17 o 
  -2  -5   4      444.02      414.81     57.18 o 
  -1  -5   4      625.02      665.37     66.78 o 
   0  -5   4     2762.47     2288.94    340.06 o 
   1  -5   4     2079.72     2254.55     76.45 o 
   2  -5   4      127.23      222.41     70.25 o 
   3  -5   4     2036.47     1907.11    251.25 o 
   4  -5   4      226.54      273.73     57.89 o 
   5  -5   4      329.82      393.72    113.01 o 
   6  -5   4      454.09      441.91     62.28 o 
   7  -5   4        9.64       66.19     41.16 o 
   8  -5   4      199.04      232.89     38.06 o 
   9  -5   4       17.66       66.71     35.85 o 
  10  -5   4       18.57      -32.83     32.83 o 
  11  -5   4       18.57       65.12     43.78 o 
 -11  -4   4       19.39        9.60     51.94 o 
 -10  -4   4        3.15       13.53     37.94 o 
  -9  -4   4        7.17      -23.24     31.48 o 
  -8  -4   4      120.41      136.09     39.58 o 
  -7  -4   4      257.89      319.99     43.94 o 
  -6  -4   4      112.27       98.04     44.79 o 
  -5  -4   4      406.28      291.18     45.86 o 
  -4  -4   4     3165.02     3219.02     53.92 o 
  -3  -4   4       86.91       18.80     76.35 o 
  -2  -4   4     4743.95     4569.16    228.61 o 
  -1  -4   4     1298.24     1426.24     67.70 o 
   0  -4   4        2.86        1.48     66.71 o 
   1  -4   4     2567.46     2993.97     77.28 o 
   2  -4   4     3035.64     3428.54    102.17 o 
   3  -4   4       21.57       36.04     57.51 o 
   4  -4   4      177.40      256.56     56.56 o 
   5  -4   4     1738.51     1695.84     88.18 o 
   6  -4   4      250.27      231.18     45.14 o 
   7  -4   4     1148.46     1165.10     44.09 o 
   8  -4   4      880.65      901.74     41.20 o 
   9  -4   4      496.88      455.50     47.92 o 
  10  -4   4      228.88      244.94     50.67 o 
  11  -4   4       55.53      127.41     39.94 o 
  12  -4   4        4.91       46.72     33.36 o 
 -11  -3   4       66.39       51.47     32.59 o 
 -10  -3   4      196.81      179.57     30.86 o 
  -9  -3   4      250.17      274.94     32.93 o 
  -8  -3   4        1.90        0.44     42.96 o 
  -7  -3   4       18.72       53.00    123.72 o 
  -6  -3   4       62.92      102.99     45.62 o 
  -5  -3   4      152.76      164.16     45.62 o 
  -4  -3   4       17.64      -16.53     48.86 o 
  -3  -3   4      386.80      407.71     57.21 o 
  -2  -3   4     2450.55     2370.04    103.24 o 
  -1  -3   4      245.97      260.69     70.55 o 
   0  -3   4       36.16      -10.44     72.04 o 
   1  -3   4      291.95      395.05     67.59 o 
   2  -3   4      338.27      312.64     57.06 o 
   3  -3   4      242.80      216.73     58.50 o 
   4  -3   4        3.07       62.17     47.10 o 
   5  -3   4       14.30       36.16     39.61 o 
   6  -3   4      222.97      222.48     42.75 o 
   7  -3   4       23.47       39.28     40.29 o 
   8  -3   4       62.08       70.00     43.49 o 
   9  -3   4       21.37       12.25     36.58 o 
  10  -3   4       55.78       76.92     33.12 o 
  11  -3   4       63.60       86.85     31.12 o 
  12  -3   4       67.92       59.51     29.33 o 
 -11  -2   4        9.66       63.87     28.93 o 
 -10  -2   4        3.66       10.03     30.51 o 
  -9  -2   4       72.46       96.99     32.12 o 
  -8  -2   4        5.03       -9.73     45.81 o 
  -7  -2   4     1014.59     1036.92     80.05 o 
  -6  -2   4      417.46      350.48     68.84 o 
  -5  -2   4       42.25      117.62     93.63 o 
  -4  -2   4     1489.91     1336.60     54.24 o 
  -3  -2   4      869.16      850.56     60.62 o 
  -2  -2   4        7.29        7.36     82.10 o 
  -1  -2   4     6559.64     6630.82    414.27 o 
   0  -2   4        1.88       22.66     62.20 o 
   1  -2   4      139.11      106.68     75.78 o 
   2  -2   4      843.09      838.65     55.64 o 
   3  -2   4        0.44       31.20     47.29 o 
   4  -2   4     1316.42     1396.58     50.17 o 
   5  -2   4      687.79      693.73     42.38 o 
   6  -2   4     1229.13     1160.18     62.11 o 
   7  -2   4        4.03       -6.90     41.65 o 
   8  -2   4      249.16      277.94     86.57 o 
   9  -2   4      261.37      290.38     41.24 o 
  10  -2   4       73.49      181.21     34.68 o 
  11  -2   4       19.75       57.32     31.84 o 
  12  -2   4        4.63       15.98     49.36 o 
 -11  -1   4       12.72       73.71     29.15 o 
 -10  -1   4       77.83       25.85     30.28 o 
  -9  -1   4      225.08      278.44     33.94 o 
  -8  -1   4      269.92      276.92     43.70 o 
  -7  -1   4      565.19      698.45     49.51 o 
  -6  -1   4     1068.48     1066.80     78.24 o 
  -5  -1   4      202.67      211.98     54.83 o 
  -4  -1   4      258.40      252.90     81.24 o 
  -3  -1   4      758.29      857.18     72.25 o 
  -2  -1   4     1127.92     1282.23     89.00 o 
  -1  -1   4      923.03      847.55     77.71 o 
   0  -1   4        9.75       10.82     64.27 o 
   1  -1   4     1183.26     1266.39     72.38 o 
   2  -1   4     8463.59     9164.56    245.07 o 
   3  -1   4      190.55      206.60     45.74 o 
   4  -1   4     1924.05     1920.63     58.71 o 
   5  -1   4      141.58       79.75     42.65 o 
   6  -1   4        8.76       -7.79     36.36 o 
   7  -1   4      700.29      601.82     54.72 o 
   8  -1   4      174.63      208.78     39.46 o 
   9  -1   4        4.92      -22.29     38.21 o 
  10  -1   4        0.84       64.57     34.87 o 
  11  -1   4      509.08      479.79     58.42 o 
  12  -1   4       68.39      102.51     56.56 o 
 -11   0   4      121.24      120.62     29.31 o 
 -10   0   4       17.84        3.03     31.04 o 
  -9   0   4        0.04       27.85     95.15 o 
  -8   0   4       13.80       41.83     43.34 o 
  -7   0   4       15.45       25.35    130.78 o 
  -6   0   4      171.26      100.25     61.49 o 
  -5   0   4     1018.98      981.13     50.91 o 
  -4   0   4     1331.25     1241.04     78.28 o 
  -3   0   4     1984.23     2404.46     66.12 o 
  -2   0   4    10809.00    10504.79    118.96 o 
  -1   0   4      943.72      898.78     62.27 o 
   0   0   4      319.25      310.83     66.41 o 
   1   0   4        1.94       20.87     72.55 o 
   2   0   4      439.53      454.87     48.43 o 
   3   0   4       17.08       -2.21     45.40 o 
   4   0   4     1219.44     1344.35     48.87 o 
   5   0   4      771.25      780.84     47.88 o 
   6   0   4     1842.63     1684.89    213.10 o 
   7   0   4     1422.52     1401.46    127.91 o 
   8   0   4      166.58      197.84     45.38 o 
   9   0   4        2.43       37.15     48.89 o 
  10   0   4       13.17       29.52     44.02 o 
  11   0   4       55.85      122.42     32.80 o 
  12   0   4        3.47      -30.38     30.38 o 
 -11   1   4       11.37       40.50     29.43 o 
 -10   1   4       46.64       39.24     36.15 o 
  -9   1   4      257.03      349.40     42.09 o 
  -8   1   4      451.09      474.80     44.58 o 
  -7   1   4      132.80      163.90     45.01 o 
  -6   1   4        8.96      111.46     47.22 o 
  -5   1   4      927.45      943.45     48.17 o 
  -4   1   4     2406.79     2617.24     59.80 o 
  -3   1   4     1209.44     1190.57     65.45 o 
  -2   1   4      269.46      290.39     86.12 o 
  -1   1   4       60.85       54.08     59.53 o 
   0   1   4     1467.64     1611.62     71.22 o 
   1   1   4      293.79      266.55     85.05 o 
   2   1   4      530.08      566.28     47.91 o 
   3   1   4      294.58      289.38     47.07 o 
   4   1   4     2790.31     3040.29     53.99 o 
   5   1   4     1238.00     1099.28     50.02 o 
   6   1   4      369.98      329.48     39.24 o 
   7   1   4      652.61      653.88     34.54 o 
   8   1   4       23.62       41.32     39.73 o 
   9   1   4      380.20      402.05     41.97 o 
  10   1   4      326.12      212.34     36.94 o 
  11   1   4      223.95      228.30     46.09 o 
  12   1   4        0.43       14.82     66.35 o 
 -11   2   4       87.58      181.21     62.88 o 
 -10   2   4      118.56       71.96     57.73 o 
  -9   2   4       16.95       14.67     82.59 o 
  -8   2   4        8.46      -43.33     43.33 o 
  -7   2   4        6.69      -18.12     44.26 o 
  -6   2   4      209.58      129.23     47.08 o 
  -5   2   4      824.21      884.64     47.17 o 
  -4   2   4       23.27       43.12     52.61 o 
  -3   2   4     3791.90     3451.36     70.10 o 
  -2   2   4     4376.71     4946.66    108.37 o 
  -1   2   4     2342.13     2141.32     66.55 o 
   0   2   4      113.67       86.25     65.39 o 
   1   2   4     3562.23     3359.78    190.48 o 
   2   2   4    14864.29    14399.65    371.17 o 
   3   2   4    11617.70    11067.05    961.19 o 
   4   2   4       44.06      114.23     54.37 o 
   5   2   4     1781.16     1645.67    215.79 o 
   6   2   4      234.84      166.30     38.50 o 
   7   2   4      460.94      419.50     34.64 o 
   8   2   4     1095.74     1069.91     34.74 o 
   9   2   4        1.55       89.03     38.70 o 
  10   2   4      707.96      715.19     37.95 o 
  11   2   4      704.89      742.48     35.24 o 
  12   2   4       18.05       63.78     55.01 o 
 -10   3   4      186.76      176.00     43.86 o 
  -9   3   4      215.04      248.92     50.57 o 
  -8   3   4     1046.13     1066.37     62.35 o 
  -7   3   4      681.42      709.21     46.23 o 
  -6   3   4      574.32      637.23     48.23 o 
  -5   3   4     1098.32      931.24    147.20 o 
  -4   3   4       25.69       71.20     49.09 o 
  -3   3   4     1466.56     1507.25     59.59 o 
  -2   3   4     3610.43     3728.87    105.66 o 
  -1   3   4        0.25      -26.92     56.16 o 
   0   3   4      434.41      390.55     62.29 o 
   1   3   4     1758.74     1585.35     68.59 o 
   2   3   4        2.10       36.15     46.04 o 
   3   3   4    20220.65    19646.29    377.37 o 
   4   3   4     9350.63     9946.35    126.51 o 
   5   3   4      567.63      547.65    126.65 o 
   6   3   4     2307.72     2404.24     41.15 o 
   7   3   4      296.02      192.23     54.60 o 
   8   3   4       91.69       84.80     34.90 o 
   9   3   4      140.79      154.08     39.20 o 
  10   3   4       44.33       57.84     35.94 o 
  11   3   4       51.05      101.82     33.14 o 
  12   3   4       20.50       45.63     31.18 o 
 -10   4   4       48.30       88.69     30.46 o 
  -9   4   4       48.05       27.17     54.68 o 
  -8   4   4      189.08      219.55     42.45 o 
  -7   4   4      116.71      156.20     46.26 o 
  -6   4   4       62.69       98.39     47.89 o 
  -5   4   4       47.42       66.83     61.86 o 
  -4   4   4     2281.65     2037.78    283.90 o 
  -3   4   4      892.54      975.13     68.35 o 
  -2   4   4     2378.34     2507.48     95.73 o 
  -1   4   4     4624.45     4394.23   1027.11 o 
   0   4   4       54.31       86.51     51.13 o 
   1   4   4     1152.32     1052.28     50.34 o 
   2   4   4      255.46      300.29     47.64 o 
   3   4   4     1739.75     1811.93     52.57 o 
   4   4   4      281.48      330.93     49.57 o 
   5   4   4      110.52      193.46     46.83 o 
   6   4   4      472.20      387.50     44.17 o 
   7   4   4       57.50       29.81     34.89 o 
   8   4   4      749.38      756.31     57.63 o 
   9   4   4        1.22       13.40     43.05 o 
  10   4   4      200.69      184.43     36.22 o 
  11   4   4       73.01       82.44     44.81 o 
  12   4   4      254.71      298.20     39.09 o 
 -10   5   4       24.21       26.57     39.56 o 
  -9   5   4       19.08      -17.16     40.38 o 
  -8   5   4      128.53      132.65     42.73 o 
  -7   5   4      150.29      162.87     45.79 o 
  -6   5   4      344.37      341.75     76.35 o 
  -5   5   4      269.25      342.30     89.94 o 
  -4   5   4      258.19      182.34     48.28 o 
  -3   5   4      694.91      732.37     52.66 o 
  -2   5   4      384.34      332.10     57.32 o 
  -1   5   4      463.25      529.58     56.18 o 
   0   5   4      275.29      218.12     71.56 o 
   1   5   4      247.62      252.85     51.85 o 
   2   5   4      288.32      343.08     50.04 o 
   3   5   4     1532.95     1548.54     55.41 o 
   4   5   4     1847.91     1785.60     49.61 o 
   5   5   4     1293.98     1436.74     53.04 o 
   6   5   4      594.35      546.39     36.35 o 
   7   5   4      139.42      146.63     34.90 o 
   8   5   4       32.31       24.95     50.27 o 
   9   5   4        4.82      -32.05     39.00 o 
  10   5   4       42.65       77.62     84.87 o 
  11   5   4       95.20       73.40     45.94 o 
  12   5   4       52.20        5.80     30.75 o 
 -10   6   4       70.69       19.19     30.69 o 
  -9   6   4       47.50       74.27     40.25 o 
  -8   6   4        8.30       74.86     41.80 o 
  -7   6   4      246.43      206.48     60.71 o 
  -6   6   4      134.57      152.64     47.09 o 
  -5   6   4       54.35       73.62     57.47 o 
  -4   6   4      143.89      200.37     47.99 o 
  -3   6   4      322.97      211.43     49.28 o 
  -2   6   4     2330.38     2036.33    384.86 o 
  -1   6   4      341.81      311.53     52.86 o 
   0   6   4      212.09      246.46     62.02 o 
   1   6   4     3541.28     3256.03    152.66 o 
   2   6   4       75.22      116.47     49.06 o 
   3   6   4        5.58      -30.02     44.06 o 
   4   6   4      310.62      308.81     49.38 o 
   5   6   4      516.02      540.35     37.86 o 
   6   6   4      246.93      288.05     43.43 o 
   7   6   4      112.39      105.99     34.68 o 
   8   6   4      440.93      404.92     85.84 o 
   9   6   4       25.77       90.80     45.30 o 
  10   6   4      651.21      663.39     35.82 o 
  11   6   4      195.96      141.34     72.85 o 
  12   6   4       81.70      128.51     30.58 o 
  -9   7   4       51.56       94.24     59.52 o 
  -8   7   4       52.99       44.93     42.06 o 
  -7   7   4      923.45     1049.92     45.95 o 
  -6   7   4      778.52      817.05     48.62 o 
  -5   7   4      637.18      623.28     50.97 o 
  -4   7   4     1705.37     1796.93     56.20 o 
  -3   7   4       85.76      113.93     40.14 o 
  -2   7   4       15.70       39.41     45.92 o 
  -1   7   4       96.51      141.05     78.73 o 
   0   7   4      118.64      106.32     83.08 o 
   1   7   4      171.17      194.99     44.71 o 
   2   7   4       91.10      118.56     41.92 o 
   3   7   4      499.52      520.24     40.74 o 
   4   7   4      307.80      249.30     37.30 o 
   5   7   4      307.69      281.83     37.66 o 
   6   7   4       83.84      163.77     34.54 o 
   7   7   4      387.66      331.30     35.22 o 
   8   7   4      517.05      435.49     72.84 o 
   9   7   4      366.58      302.81     37.94 o 
  10   7   4      144.90       86.26     33.75 o 
  11   7   4        3.53       45.87     33.03 o 
  12   7   4       19.68      -14.85     30.64 o 
  -9   8   4       87.04      110.99     40.68 o 
  -8   8   4       27.01       14.67     41.31 o 
  -7   8   4       32.97       51.92     42.36 o 
  -6   8   4      132.51      149.56     46.06 o 
  -5   8   4       34.85       24.48     44.49 o 
  -4   8   4       17.98       50.34     40.10 o 
  -3   8   4       16.08       26.85     40.85 o 
  -2   8   4      644.66      610.90     60.03 o 
  -1   8   4      103.81       -8.46     74.79 o 
   0   8   4       35.60       92.89     51.53 o 
   1   8   4     1300.41     1378.86     71.63 o 
   2   8   4     1331.59     1223.26    106.92 o 
   3   8   4      338.35      275.46     35.67 o 
   4   8   4      159.83      222.05     36.00 o 
   5   8   4      409.60      373.01     35.89 o 
   6   8   4       16.78      -10.80     34.09 o 
   7   8   4       19.51        0.57     36.11 o 
   8   8   4       16.65      -39.91     59.24 o 
   9   8   4      112.09       92.64     35.68 o 
  10   8   4      319.81      299.10     99.84 o 
  11   8   4      116.79       23.88     32.46 o 
  12   8   4       94.78      104.71     31.25 o 
  -8   9   4       39.62       67.02     69.74 o 
  -7   9   4      182.36      178.50     46.71 o 
  -6   9   4      948.64     1045.40     75.34 o 
  -5   9   4      204.28      180.25     37.53 o 
  -4   9   4       38.69       19.29     49.29 o 
  -3   9   4     1233.46      803.94     88.44 o 
  -2   9   4      451.25      512.79     73.97 o 
  -1   9   4       31.68       41.46     70.93 o 
   0   9   4     1049.08     1114.71     54.61 o 
   1   9   4       47.40       67.77     47.08 o 
   2   9   4      116.13      115.43     32.75 o 
   3   9   4        1.61       58.22     33.28 o 
   4   9   4      719.56      676.02     86.13 o 
   5   9   4      334.56      309.71     35.49 o 
   6   9   4      955.68      953.00     50.40 o 
   7   9   4      309.47      328.94     33.28 o 
   8   9   4      497.71      461.49     30.98 o 
   9   9   4      438.31      382.31     39.34 o 
  10   9   4       34.27       89.12     33.39 o 
  11   9   4       52.89       64.00     50.48 o 
  -8  10   4       89.95       20.70     33.92 o 
  -7  10   4      101.24      108.85     36.99 o 
  -6  10   4        0.12        6.38     32.88 o 
  -5  10   4       33.97       39.25     33.73 o 
  -4  10   4       37.43       36.38     44.80 o 
  -3  10   4      256.90      336.20     71.02 o 
  -2  10   4        0.82      -12.07     66.42 o 
  -1  10   4      617.65      704.58     68.22 o 
   0  10   4      819.07      901.41     51.65 o 
   1  10   4      342.70      403.70     48.79 o 
   2  10   4     1803.19     1877.02     69.74 o 
   3  10   4      734.60      743.82     99.40 o 
   4  10   4     1971.69     1892.63     38.85 o 
   5  10   4      609.48      549.24     44.52 o 
   6  10   4       12.63       51.79     45.73 o 
   7  10   4      429.99      461.16     32.21 o 
   8  10   4       78.43      145.97     29.76 o 
   9  10   4      113.10      167.99     52.10 o 
  10  10   4       51.09       33.58     32.35 o 
  11  10   4       12.55       73.80     62.91 o 
  -7  11   4        0.34        1.44     29.85 o 
  -6  11   4       52.50       55.15     39.85 o 
  -5  11   4      296.39      175.15     33.69 o 
  -4  11   4       75.33      101.39     58.95 o 
  -3  11   4       27.31       62.40     63.30 o 
  -2  11   4      132.15       67.73     64.78 o 
  -1  11   4       69.55       63.22     66.34 o 
   0  11   4       45.91       52.13     60.51 o 
   1  11   4       85.73      123.69     45.43 o 
   2  11   4        4.07       19.67     35.66 o 
   3  11   4      270.05      268.43     32.17 o 
   4  11   4      338.50      325.71     35.03 o 
   5  11   4      104.57      118.72     31.95 o 
   6  11   4      202.10      299.57     31.20 o 
   7  11   4       74.05      157.23     49.43 o 
   8  11   4       58.22       87.08     41.16 o 
   9  11   4       75.67      107.82     37.07 o 
  10  11   4      191.22      185.47     65.17 o 
  11  11   4       24.65       97.59     53.32 o 
  -6  12   4       35.88       34.00     34.23 o 
  -5  12   4        6.12       54.51     54.51 o 
  -4  12   4        0.07       40.80     57.96 o 
  -3  12   4       14.02       33.99     60.75 o 
  -2  12   4      103.21      122.00     57.47 o 
  -1  12   4      625.83      711.72     60.84 o 
   0  12   4      661.05      722.15     61.25 o 
   1  12   4     1055.28     1176.15     46.88 o 
   2  12   4      216.62      233.23     44.05 o 
   3  12   4      662.94      679.20     38.97 o 
   4  12   4       50.37       62.27     30.92 o 
   5  12   4      314.97      337.95     31.21 o 
   6  12   4       27.75       51.24     33.13 o 
   7  12   4       80.32       60.82     33.47 o 
   8  12   4       15.49       35.52     30.19 o 
   9  12   4      105.71      129.37     32.36 o 
  10  12   4       10.43       16.33     34.95 o 
  -6  13   4      188.15      147.78     59.19 o 
  -5  13   4       64.88       91.95     56.48 o 
  -4  13   4       43.12       36.94     58.29 o 
  -3  13   4        1.27       22.25     53.69 o 
  -2  13   4      275.35      355.57     56.73 o 
  -1  13   4      181.79        7.80     57.72 o 
   0  13   4      372.70      378.48     54.51 o 
   1  13   4      552.59      631.79     44.10 o 
   2  13   4        9.41       49.70     40.65 o 
   3  13   4      239.87      285.77     31.36 o 
   4  13   4        3.46       -3.41     31.58 o 
   5  13   4      628.96      675.99     30.86 o 
   6  13   4      274.89      258.27     35.94 o 
   7  13   4       23.42       56.92     27.35 o 
   8  13   4      160.24      156.52     33.44 o 
   9  13   4      359.82      356.69     55.99 o 
  -5  14   4       53.40       63.46     49.75 o 
  -4  14   4       15.90       15.76     51.72 o 
  -3  14   4        3.88       16.75     70.61 o 
  -2  14   4        0.77       28.00     51.39 o 
  -1  14   4        8.16       59.52     51.31 o 
   0  14   4       75.92       29.39     51.07 o 
   1  14   4      235.22      286.83     63.83 o 
   2  14   4       54.78       15.78     39.91 o 
   3  14   4        1.61       -5.44     30.85 o 
   4  14   4      165.02      170.38     38.47 o 
   5  14   4       16.62       67.45     27.28 o 
   6  14   4        2.04       47.80     33.76 o 
   7  14   4       12.11      -11.83     37.60 o 
   8  14   4       16.68      -16.91     42.17 o 
   9  14   4        0.32       39.64     35.28 o 
  -3  15   4        8.41        8.13     70.11 o 
  -2  15   4      165.31      156.73     50.57 o 
  -1  15   4      160.29      194.58     48.60 o 
   0  15   4      296.21      403.11     50.98 o 
   1  15   4      311.17      354.41     41.17 o 
   2  15   4        1.31       71.63     37.22 o 
   3  15   4      446.23      483.51    139.16 o 
   4  15   4       72.55       61.46     28.41 o 
   5  15   4        0.98      -18.93     29.51 o 
   6  15   4        0.58       -7.62     34.89 o 
   7  15   4      147.55      162.17     32.79 o 
   8  15   4       13.44       36.95     35.00 o 
  -2  16   4       10.78       -0.41     47.45 o 
  -1  16   4        9.51       28.98     67.81 o 
   0  16   4      133.78      122.49     47.95 o 
   1  16   4      593.46      628.23     77.91 o 
   2  16   4      349.77      360.28     39.05 o 
   3  16   4       26.30       28.35     52.50 o 
   4  16   4      625.19      575.47     42.50 o 
   5  16   4      378.83      336.22     28.11 o 
   6  16   4       28.28       67.44     27.49 o 
   1  17   4       22.84       -2.22     48.27 o 
   2  17   4        3.23       26.77     36.67 o 
   3  17   4       39.74       85.64     43.87 o 
   4  17   4        1.52      -36.92     36.92 o 
  -2 -16   5       44.25       24.39     31.70 o 
  -1 -16   5       95.62       90.09     37.03 o 
   0 -16   5       63.72       56.64     33.33 o 
   1 -16   5        2.66      -28.18     32.76 o 
  -4 -15   5        0.18       -0.49     37.39 o 
  -3 -15   5        9.97       20.94     30.98 o 
  -2 -15   5        2.22       -4.19     30.84 o 
  -1 -15   5        3.49      -32.68     32.68 o 
   0 -15   5        4.39      -30.65     31.96 o 
   1 -15   5        1.08      -20.69     33.00 o 
   2 -15   5       37.89       66.07     37.56 o 
   3 -15   5       12.55      -19.77     38.08 o 
   4 -15   5        4.50       41.38     60.84 o 
  -6 -14   5      185.13      152.30     44.85 o 
  -5 -14   5       31.63       32.78     30.50 o 
  -4 -14   5      226.07      256.60     31.63 o 
  -3 -14   5      376.31      304.73     32.58 o 
  -2 -14   5      370.74      338.93     32.19 o 
  -1 -14   5      146.81      115.41     35.46 o 
   0 -14   5      181.06      188.39     33.95 o 
   1 -14   5      143.10      174.88     35.74 o 
   2 -14   5        7.36       90.13     39.11 o 
   3 -14   5        0.82       25.94     61.49 o 
   4 -14   5       10.48       47.75     39.72 o 
   5 -14   5       28.49       15.79     39.12 o 
  -7 -13   5      106.91      122.51     30.13 o 
  -6 -13   5       95.70      104.14     30.81 o 
  -5 -13   5       74.81      107.28     34.00 o 
  -4 -13   5        9.17       -2.11     45.06 o 
  -3 -13   5        1.87      -33.20     33.20 o 
  -2 -13   5        0.01       50.07     32.84 o 
  -1 -13   5      100.05      131.65     32.82 o 
   0 -13   5       39.95       35.08     34.19 o 
   1 -13   5       90.69       93.53     34.27 o 
   2 -13   5      441.27      427.13     49.49 o 
   3 -13   5      362.17      377.88     73.89 o 
   4 -13   5       79.18       58.46     41.05 o 
   5 -13   5       96.53      130.01     40.55 o 
   6 -13   5       15.76       10.65     39.51 o 
  -7 -12   5        0.23      -54.50     71.33 o 
  -6 -12   5       16.03       56.09     31.30 o 
  -5 -12   5      217.91      175.56     32.59 o 
  -4 -12   5      302.10      311.40     32.88 o 
  -3 -12   5      545.54      571.64     34.90 o 
  -2 -12   5      391.89      450.86     77.51 o 
  -1 -12   5        5.20       25.27     42.85 o 
   0 -12   5      302.29      346.92     38.74 o 
   1 -12   5      278.13      229.82     51.53 o 
   2 -12   5      473.21      501.77     37.29 o 
   3 -12   5        8.68      -28.42     42.97 o 
   4 -12   5        0.13        4.03     41.97 o 
   5 -12   5        6.29      -15.07     41.85 o 
   6 -12   5       73.96       93.02     41.11 o 
   7 -12   5       81.89       60.75     49.67 o 
  -8 -11   5      177.62      146.01     74.24 o 
  -7 -11   5      426.59      438.19     45.60 o 
  -6 -11   5      141.93      147.13     31.40 o 
  -5 -11   5      128.24      172.00     32.82 o 
  -4 -11   5        0.71      -37.74     37.74 o 
  -3 -11   5        6.04        7.90     50.26 o 
  -2 -11   5       17.88       41.99     34.49 o 
  -1 -11   5       21.60      -21.01     38.83 o 
   0 -11   5        2.11       52.82     38.89 o 
   1 -11   5        0.71       18.34     45.49 o 
   2 -11   5      489.95      532.39     45.50 o 
   3 -11   5      805.26      935.36     85.26 o 
   4 -11   5     1050.26      919.86    162.97 o 
   5 -11   5      273.41      383.78     43.46 o 
   6 -11   5       92.50       98.57     42.76 o 
   7 -11   5      128.17      135.80     41.10 o 
   8 -11   5       48.52       25.52     40.75 o 
  -9 -10   5        8.88       91.57     37.00 o 
  -8 -10   5       11.26       93.16     36.76 o 
  -7 -10   5        1.05       31.74     39.37 o 
  -6 -10   5       12.05       55.73     59.56 o 
  -5 -10   5      772.27      820.34     38.70 o 
  -4 -10   5      546.00      525.39     38.35 o 
  -3 -10   5      439.07      487.86     40.99 o 
  -2 -10   5      386.27      395.88     38.65 o 
  -1 -10   5      170.76      215.28     41.08 o 
   0 -10   5      605.55      672.32     38.70 o 
   1 -10   5     1527.12     1512.03     55.21 o 
   2 -10   5     1193.01     1200.32     55.85 o 
   3 -10   5      932.37      924.46     49.94 o 
   4 -10   5       12.91       56.36     63.09 o 
   5 -10   5      261.09      353.66     47.82 o 
   6 -10   5       65.01       79.14     59.97 o 
   7 -10   5       43.93       43.82     41.64 o 
   8 -10   5      197.90      219.09     41.88 o 
   9 -10   5       90.36       91.72     39.46 o 
  -9  -9   5      150.16      110.53     28.85 o 
  -8  -9   5        6.74       41.12     38.23 o 
  -7  -9   5       54.85       15.86     61.99 o 
  -6  -9   5       29.96        0.68     33.10 o 
  -5  -9   5       54.85       21.06     34.87 o 
  -4  -9   5      137.02      189.66     38.83 o 
  -3  -9   5      218.80      231.87     40.96 o 
  -2  -9   5      273.72      249.98     39.59 o 
  -1  -9   5      134.89      140.70     40.76 o 
   0  -9   5       14.09       84.53     46.37 o 
   1  -9   5     1246.50     1296.07     93.86 o 
   2  -9   5      511.61      502.74     40.43 o 
   3  -9   5        1.94        3.20    124.09 o 
   4  -9   5      154.03      211.49     48.18 o 
   5  -9   5      953.39      881.12    129.14 o 
   6  -9   5      226.49      224.09     55.01 o 
   7  -9   5        0.59        3.16     45.45 o 
   8  -9   5       72.07      112.08     43.39 o 
   9  -9   5       96.78      115.98     48.85 o 
  10  -9   5        0.29       66.50     39.68 o 
  -9  -8   5       30.36       10.85     38.62 o 
  -8  -8   5       70.93       64.53     30.70 o 
  -7  -8   5      460.29      457.79     52.79 o 
  -6  -8   5        8.35       31.03     42.41 o 
  -5  -8   5      450.81      455.87     37.26 o 
  -4  -8   5        3.38       51.15     49.07 o 
  -3  -8   5       48.67      151.77     53.80 o 
  -2  -8   5      119.46      119.26     53.44 o 
  -1  -8   5       85.89      100.29     43.76 o 
   0  -8   5     2330.11     2312.91     73.73 o 
   1  -8   5     3839.39     3893.17    310.73 o 
   2  -8   5      781.10      853.55     42.49 o 
   3  -8   5       33.43       31.21     35.74 o 
   4  -8   5      164.27      135.15     49.42 o 
   5  -8   5      179.52      198.88     54.02 o 
   6  -8   5       23.14       47.33     52.42 o 
   7  -8   5       75.09       79.39     46.84 o 
   8  -8   5      148.47      221.39     43.65 o 
   9  -8   5       59.30       76.15     77.21 o 
  10  -8   5       32.00       89.47     40.06 o 
 -10  -7   5        0.12       -6.55     29.61 o 
  -9  -7   5       74.75       24.94     29.92 o 
  -8  -7   5      483.14      503.96     32.43 o 
  -7  -7   5      891.88      811.88     49.17 o 
  -6  -7   5      406.14      411.20     35.57 o 
  -5  -7   5     1321.99     1356.12     71.10 o 
  -4  -7   5     1727.76     1760.70     99.50 o 
  -3  -7   5      653.44      723.83     55.27 o 
  -2  -7   5       59.57       66.71     47.72 o 
  -1  -7   5       81.95      187.75     46.35 o 
   0  -7   5      140.13      246.16     48.52 o 
   1  -7   5     8612.32     9033.64    175.82 o 
   2  -7   5       74.68       90.73     78.24 o 
   3  -7   5     1420.89     1458.80     48.69 o 
   4  -7   5      887.58      775.50     50.36 o 
   5  -7   5      947.03      981.11     53.01 o 
   6  -7   5      723.19      779.73     53.97 o 
   7  -7   5     1379.90     1453.07     50.76 o 
   8  -7   5      316.55      347.87     75.41 o 
   9  -7   5       20.78       75.29     42.52 o 
  10  -7   5        2.04       57.38     40.30 o 
  11  -7   5       12.29       60.07     72.58 o 
 -10  -6   5      109.22      103.82     35.89 o 
  -9  -6   5       79.83       69.48     30.93 o 
  -8  -6   5      575.98      565.80     34.12 o 
  -7  -6   5       16.99       32.84     57.71 o 
  -6  -6   5        9.02      -35.40     44.35 o 
  -5  -6   5      165.18      195.48     67.08 o 
  -4  -6   5      721.29      702.50     90.47 o 
  -3  -6   5       27.19      -10.73     48.82 o 
  -2  -6   5      708.43      825.73    138.87 o 
  -1  -6   5     1179.90     1068.07    137.64 o 
   0  -6   5      879.43      957.91     70.03 o 
   1  -6   5       27.44       30.94     57.05 o 
   2  -6   5     1443.81     1526.03     58.62 o 
   3  -6   5      184.90      209.43     44.11 o 
   4  -6   5      362.85      238.90     45.98 o 
   5  -6   5      316.33      312.08     51.83 o 
   6  -6   5      351.39      317.90     52.08 o 
   7  -6   5        0.28       54.48     50.91 o 
   8  -6   5      287.13      254.49     39.37 o 
   9  -6   5      102.12      121.02     36.88 o 
  10  -6   5      103.08       77.91     33.93 o 
  11  -6   5        0.41       57.41     37.60 o 
 -10  -5   5        7.75       65.25     30.82 o 
  -9  -5   5       12.17       31.84     32.78 o 
  -8  -5   5      265.81      317.86     54.34 o 
  -7  -5   5      473.36      510.76     42.40 o 
  -6  -5   5      185.83      179.77     63.71 o 
  -5  -5   5     1743.29     1887.00     48.49 o 
  -4  -5   5      265.65      236.20     68.55 o 
  -3  -5   5     2404.65     2415.47    101.89 o 
  -2  -5   5        8.54       67.46     49.57 o 
  -1  -5   5      331.95      364.66     55.00 o 
   0  -5   5      110.62       83.44     61.67 o 
   1  -5   5      969.82      978.90     67.18 o 
   2  -5   5     1231.79     1230.60     67.97 o 
   3  -5   5      753.74      827.44     50.56 o 
   4  -5   5     2254.15     2028.81    104.70 o 
   5  -5   5      887.79      856.26    168.69 o 
   6  -5   5      958.76      854.91     87.93 o 
   7  -5   5      735.15      777.47     43.85 o 
   8  -5   5      263.06      324.56     39.71 o 
   9  -5   5        7.01       -3.94     36.99 o 
  10  -5   5        4.54      -36.26     49.66 o 
  11  -5   5      122.27      101.48     34.74 o 
 -10  -4   5      170.78      196.62     29.25 o 
  -9  -4   5      432.28      459.35     30.87 o 
  -8  -4   5       37.76      -38.06     38.06 o 
  -7  -4   5       83.65       49.08     74.01 o 
  -6  -4   5       28.19       91.86     44.51 o 
  -5  -4   5        7.99       62.72     43.74 o 
  -4  -4   5       40.20       28.90     66.83 o 
  -3  -4   5     1291.96     1265.74     77.05 o 
  -2  -4   5      658.55      558.28     84.48 o 
  -1  -4   5     1519.72     1566.17     89.53 o 
   0  -4   5     1151.43     1033.32     68.85 o 
   1  -4   5     4918.54     4396.78    853.55 o 
   2  -4   5     2894.42     3206.08     77.41 o 
   3  -4   5     9714.81     9001.50    641.83 o 
   4  -4   5      356.36      333.92     46.36 o 
   5  -4   5      339.80      288.24     69.76 o 
   6  -4   5      429.61      389.38     38.50 o 
   7  -4   5        5.91      -40.47     49.38 o 
   8  -4   5       10.22      -39.22     39.22 o 
   9  -4   5      101.40      101.19     48.85 o 
  10  -4   5      135.79      161.55     75.34 o 
  11  -4   5      353.89      292.01     31.53 o 
  12  -4   5       84.50       55.90     30.73 o 
 -10  -3   5        4.69       39.82     29.43 o 
  -9  -3   5       52.86       29.45     44.93 o 
  -8  -3   5      151.57      142.93     39.48 o 
  -7  -3   5       89.01      158.98     98.97 o 
  -6  -3   5      659.41      660.54     85.51 o 
  -5  -3   5      189.38      201.93     51.31 o 
  -4  -3   5     1577.52     1601.27     49.90 o 
  -3  -3   5      346.82      238.25     74.38 o 
  -2  -3   5     1387.09     1383.75     61.89 o 
  -1  -3   5        7.14       62.48     92.85 o 
   0  -3   5      114.41       96.61     65.70 o 
   1  -3   5      409.74      408.87     79.20 o 
   2  -3   5      267.04      264.36     72.42 o 
   3  -3   5      425.82      344.85     58.62 o 
   4  -3   5      299.16      364.46     49.71 o 
   5  -3   5     1663.77     1636.35     63.01 o 
   6  -3   5     3917.32     3876.10    396.52 o 
   7  -3   5      185.83      215.45     75.49 o 
   8  -3   5      303.39      230.94     40.29 o 
   9  -3   5       62.54       81.48     36.24 o 
  10  -3   5        8.74       42.37     36.82 o 
  11  -3   5        3.48        1.46     47.66 o 
  12  -3   5       41.50      115.95     29.39 o 
 -10  -2   5      129.19      122.79     29.18 o 
  -9  -2   5       49.12       46.65     39.27 o 
  -8  -2   5       12.33      -11.20     48.03 o 
  -7  -2   5       22.58       23.14     43.82 o 
  -6  -2   5        2.68        3.86     46.96 o 
  -5  -2   5      758.80      684.36     46.98 o 
  -4  -2   5      119.53       90.04     46.37 o 
  -3  -2   5       19.59       14.53     75.53 o 
  -2  -2   5     2367.81     2289.93     65.54 o 
  -1  -2   5      424.31      441.37     91.87 o 
   0  -2   5     1943.04     2029.87     67.72 o 
   1  -2   5     1534.39     1604.07     70.58 o 
   2  -2   5       28.03      -27.65     56.69 o 
   3  -2   5      307.76      290.33     58.63 o 
   4  -2   5       15.36      105.61     47.84 o 
   5  -2   5       93.19      113.04     39.62 o 
   6  -2   5       41.58       55.02     36.46 o 
   7  -2   5        0.15      -31.39     34.67 o 
   8  -2   5       11.00       62.52     47.50 o 
   9  -2   5       67.27       52.35     37.68 o 
  10  -2   5      246.14      253.61     34.86 o 
  11  -2   5      263.05      206.81     47.02 o 
  12  -2   5      111.09       94.93     30.12 o 
 -10  -1   5       42.54       61.65     36.56 o 
  -9  -1   5       15.82       31.62     38.53 o 
  -8  -1   5      176.00      222.53     41.74 o 
  -7  -1   5      270.02      327.39     62.85 o 
  -6  -1   5      273.93      266.17     76.19 o 
  -5  -1   5     1250.00     1334.87     49.52 o 
  -4  -1   5       99.43       55.63     48.44 o 
  -3  -1   5      150.71      -30.05     77.50 o 
  -2  -1   5     1675.42     1595.40    136.20 o 
  -1  -1   5      686.77      788.98    127.25 o 
   0  -1   5      555.89      439.36     63.48 o 
   1  -1   5     1832.41     1800.40     68.44 o 
   2  -1   5      194.04      133.75     54.07 o 
   3  -1   5     1904.41     2027.98     66.72 o 
   4  -1   5     1889.82     1850.37     54.82 o 
   5  -1   5     2417.72     2499.76     46.47 o 
   6  -1   5      668.78      680.46     37.51 o 
   7  -1   5      227.58      200.45     36.23 o 
   8  -1   5      201.84      161.63     36.74 o 
   9  -1   5      142.30       95.16     38.92 o 
  10  -1   5       30.61      126.71     41.03 o 
  11  -1   5      427.50      513.04     33.10 o 
  12  -1   5       10.64      -23.85     68.35 o 
 -10   0   5      184.17      157.62     30.36 o 
  -9   0   5      201.18      197.22     45.77 o 
  -8   0   5      404.64      466.64     41.35 o 
  -7   0   5       60.52       99.75     43.82 o 
  -6   0   5       39.22       25.83     45.80 o 
  -5   0   5       36.10       50.55     46.61 o 
  -4   0   5        1.39       17.93     52.54 o 
  -3   0   5      920.50      952.54    171.22 o 
  -2   0   5     1951.21     1939.15     66.87 o 
  -1   0   5      488.89      336.77     93.10 o 
   0   0   5       28.78       -6.84     63.68 o 
   1   0   5       96.07      182.76     65.06 o 
   2   0   5      245.61      236.62     59.50 o 
   3   0   5     4139.79     4227.05     96.91 o 
   4   0   5     4360.24     4537.41    130.77 o 
   5   0   5      712.31      721.99     51.77 o 
   6   0   5     1687.47     1619.19    107.55 o 
   7   0   5       20.08       -7.08     36.48 o 
   8   0   5      375.55      369.40     34.04 o 
   9   0   5      265.96      271.22     44.16 o 
  10   0   5       61.22       20.96     35.96 o 
  11   0   5      151.36      155.39     33.94 o 
  12   0   5      162.16      184.65     70.24 o 
 -10   1   5       42.80       99.37     37.72 o 
  -9   1   5       12.58        2.04     66.38 o 
  -8   1   5       31.54       54.75     41.10 o 
  -7   1   5       25.23       83.98     43.59 o 
  -6   1   5       43.54       51.15     46.04 o 
  -5   1   5       61.13       79.93     45.14 o 
  -4   1   5      863.10      882.82     49.21 o 
  -3   1   5      580.14      635.74    154.43 o 
  -2   1   5     5725.30     6224.46     76.87 o 
  -1   1   5    15432.91    16729.30    542.64 o 
   0   1   5      402.17      478.88     65.94 o 
   1   1   5     1389.28     1064.98    191.24 o 
   2   1   5     2124.96     2081.17     59.53 o 
   3   1   5     3855.02     3953.68    305.75 o 
   4   1   5      240.71      318.36     50.89 o 
   5   1   5      106.23      152.02     45.75 o 
   6   1   5      952.49      850.12     43.45 o 
   7   1   5      883.49      747.94    121.95 o 
   8   1   5       16.60       -0.78     42.10 o 
   9   1   5        2.55       15.87     40.13 o 
  10   1   5     1045.03     1147.45     41.58 o 
  11   1   5       92.97      130.41     34.40 o 
  12   1   5        0.23      -22.94     31.70 o 
 -10   2   5      114.96      204.96     37.05 o 
  -9   2   5      312.80      328.89     38.80 o 
  -8   2   5      500.17      488.77     42.36 o 
  -7   2   5       17.18       78.63     51.97 o 
  -6   2   5      158.65      197.04     46.69 o 
  -5   2   5      228.92      251.71     44.74 o 
  -4   2   5      110.63      134.28     48.60 o 
  -3   2   5      709.13      726.33     70.40 o 
  -2   2   5      481.55      566.75     61.26 o 
  -1   2   5      971.27     1070.29     65.26 o 
   0   2   5     1779.97     1855.94     69.17 o 
   1   2   5     3944.68     3804.81    462.30 o 
   2   2   5      912.03      977.36     49.25 o 
   3   2   5     4406.08     4049.79    218.73 o 
   4   2   5    14430.36    13558.96    734.56 o 
   5   2   5     1296.00     1352.39     45.41 o 
   6   2   5      348.08      289.53     38.90 o 
   7   2   5      224.25      203.02     33.71 o 
   8   2   5        0.82       -1.54     33.97 o 
   9   2   5      132.92      129.03     32.60 o 
  10   2   5        9.47       48.85     36.03 o 
  11   2   5       37.44       34.82     33.87 o 
  12   2   5      210.57      220.08     32.08 o 
  13   2   5       32.50       25.78     33.48 o 
 -10   3   5       31.89       55.21     38.00 o 
  -9   3   5       31.11       -4.71     40.52 o 
  -8   3   5       23.05       86.53     42.01 o 
  -7   3   5      127.26      103.49     43.80 o 
  -6   3   5       36.16      109.38     46.67 o 
  -5   3   5       26.76       59.67     46.78 o 
  -4   3   5      685.23      714.40     67.86 o 
  -3   3   5        3.10        0.19     50.35 o 
  -2   3   5     9774.12     9901.56     82.27 o 
  -1   3   5      274.68      248.49     60.34 o 
   0   3   5     3172.93     2908.68    469.77 o 
   1   3   5      274.04      295.98     54.51 o 
   2   3   5      885.45      747.26     68.59 o 
   3   3   5     1342.29     1221.05     52.48 o 
   4   3   5      241.44      352.95     50.81 o 
   5   3   5      898.91      977.93     43.67 o 
   6   3   5      720.99      665.37     51.23 o 
   7   3   5      414.56      450.74     38.69 o 
   8   3   5      304.28      341.38     33.14 o 
   9   3   5       11.43       -3.24     32.00 o 
  10   3   5      259.12      376.40    115.79 o 
  11   3   5      169.53      204.24     34.44 o 
  12   3   5      164.76      176.55     35.04 o 
  13   3   5       10.34       58.40     43.33 o 
 -10   4   5        0.31      109.46     60.38 o 
  -9   4   5      201.38      322.48     39.41 o 
  -8   4   5      133.42      149.35     40.62 o 
  -7   4   5      841.49      879.70     45.71 o 
  -6   4   5      301.99      396.13     46.15 o 
  -5   4   5       91.07       -9.90     53.02 o 
  -4   4   5       83.68      172.42     58.78 o 
  -3   4   5      114.42       89.82     74.38 o 
  -2   4   5     1478.27     1449.74    165.10 o 
  -1   4   5      965.75     1106.81     61.17 o 
   0   4   5       79.96       69.68     54.53 o 
   1   4   5      267.66      263.57     50.06 o 
   2   4   5      618.18      660.80     50.28 o 
   3   4   5     8216.33     8762.56    281.08 o 
   4   4   5    13364.94    13772.14    249.51 o 
   5   4   5     2769.46     2673.81     44.05 o 
   6   4   5      110.16      125.28     37.63 o 
   7   4   5      112.06      120.74     35.02 o 
   8   4   5      354.26      396.27     34.41 o 
   9   4   5      407.79      393.98     37.43 o 
  10   4   5       28.72       72.85     36.72 o 
  11   4   5       24.05       40.43     57.23 o 
  12   4   5        0.24       14.78     60.88 o 
  -9   5   5        9.16       -2.39     49.42 o 
  -8   5   5       41.15       33.14     39.82 o 
  -7   5   5       13.25       26.78     49.30 o 
  -6   5   5       70.32       95.94     45.78 o 
  -5   5   5       59.23       38.92     46.20 o 
  -4   5   5       36.12       48.28     81.20 o 
  -3   5   5     2516.70     2572.59     84.07 o 
  -2   5   5       48.53       38.30     51.53 o 
  -1   5   5      977.94      857.27     80.74 o 
   0   5   5     2146.03     1799.61    271.44 o 
   1   5   5       26.02       52.08     49.67 o 
   2   5   5       53.11       78.81     49.18 o 
   3   5   5     2717.34     2641.21     90.34 o 
   4   5   5     1479.95     1445.07     61.92 o 
   5   5   5      801.48      825.92     38.71 o 
   6   5   5       94.11      150.98     39.39 o 
   7   5   5     2394.44     2449.09     46.57 o 
   8   5   5      233.32      275.00     37.64 o 
   9   5   5      717.94      734.50     72.97 o 
  10   5   5      503.57      511.83     37.70 o 
  11   5   5      397.79      454.12     69.09 o 
  12   5   5       34.03      -14.70     31.86 o 
  -9   6   5        0.43       44.58     38.82 o 
  -8   6   5       13.77       45.56     40.97 o 
  -7   6   5      290.01      280.17     43.92 o 
  -6   6   5      432.17      471.84     46.31 o 
  -5   6   5       24.90       62.86     48.25 o 
  -4   6   5      160.92      148.09     47.16 o 
  -3   6   5       41.20       56.76     47.08 o 
  -2   6   5       37.32       43.85     41.07 o 
  -1   6   5     1321.54     1491.45     50.90 o 
   0   6   5      634.51      574.08     48.51 o 
   1   6   5      757.41      637.68     60.92 o 
   2   6   5     1701.15     1548.02    129.45 o 
   3   6   5        2.43       26.77     41.86 o 
   4   6   5      555.53      641.50     39.40 o 
   5   6   5      544.99      536.87     39.01 o 
   6   6   5     1063.08      982.61     77.83 o 
   7   6   5        5.88       64.28     37.26 o 
   8   6   5      811.36      754.69     34.06 o 
   9   6   5     1633.53     1645.45    109.84 o 
  10   6   5       19.07      -35.53     35.53 o 
  11   6   5       18.02      -29.64     33.15 o 
  12   6   5       11.28       34.49     37.60 o 
  -9   7   5      105.65      151.04     39.22 o 
  -8   7   5       28.14       -6.19     39.91 o 
  -7   7   5       14.07       86.75     41.28 o 
  -6   7   5       34.48       60.50     43.49 o 
  -5   7   5       55.19       41.31     48.24 o 
  -4   7   5       21.66       88.17     76.76 o 
  -3   7   5      956.77     1047.40     65.53 o 
  -2   7   5      322.70      343.58     46.04 o 
  -1   7   5      396.42      354.79     48.05 o 
   0   7   5      431.73      372.50     77.31 o 
   1   7   5       69.46       19.21     41.27 o 
   2   7   5       27.60       56.08     40.09 o 
   3   7   5        9.52        1.62     43.99 o 
   4   7   5       78.98       93.28     36.53 o 
   5   7   5       15.06       24.90     34.19 o 
   6   7   5      997.74     1093.45     43.06 o 
   7   7   5        1.08        7.97     33.40 o 
   8   7   5      594.73      601.76     52.99 o 
   9   7   5      788.37      752.69     35.74 o 
  10   7   5      458.27      457.73     95.87 o 
  11   7   5       31.18       25.02     67.19 o 
  12   7   5        3.81       77.51     30.40 o 
  -8   8   5       18.79       89.34     39.31 o 
  -7   8   5      113.13      175.89     81.40 o 
  -6   8   5      701.44      775.49     47.07 o 
  -5   8   5        2.96       51.98     38.19 o 
  -4   8   5      248.82      219.64     40.17 o 
  -3   8   5      423.01      332.52    115.41 o 
  -2   8   5      190.44      109.89     50.34 o 
  -1   8   5      795.81      852.36     71.84 o 
   0   8   5      383.44      254.84     68.47 o 
   1   8   5      343.02      324.55     36.19 o 
   2   8   5       75.34       76.55     35.45 o 
   3   8   5     2001.11     1903.22    141.67 o 
   4   8   5      104.60      124.32     34.57 o 
   5   8   5      356.96      390.78     35.78 o 
   6   8   5      290.41      287.80     39.53 o 
   7   8   5      122.31      142.95     33.17 o 
   8   8   5       72.99      116.18     38.68 o 
   9   8   5       58.43       38.39     63.03 o 
  10   8   5      260.79      261.65     42.46 o 
  11   8   5        8.21      -31.95     31.95 o 
  12   8   5        9.84       84.34     51.21 o 
  -8   9   5       85.43       39.57     80.38 o 
  -7   9   5       48.78        8.92     32.79 o 
  -6   9   5        0.07       40.29     39.99 o 
  -5   9   5        4.93       -2.24     49.92 o 
  -4   9   5      158.14      168.91     39.21 o 
  -3   9   5        7.30      -21.05     39.45 o 
  -2   9   5      479.50      475.52     72.82 o 
  -1   9   5       48.48       60.92     68.88 o 
   0   9   5      485.53      443.25     70.52 o 
   1   9   5      541.58      594.12     67.65 o 
   2   9   5     1843.80     1787.98     64.00 o 
   3   9   5       73.16       95.41     33.26 o 
   4   9   5      435.30      459.70     34.38 o 
   5   9   5       58.20      -14.39     36.49 o 
   6   9   5       43.78       45.66     44.11 o 
   7   9   5        4.44      -33.27     33.27 o 
   8   9   5      210.93      273.33     30.70 o 
   9   9   5      542.13      552.94     34.24 o 
  10   9   5       22.06      109.84     33.38 o 
  11   9   5       22.98        2.41     56.71 o 
  -7  10   5      260.40      246.82     33.88 o 
  -6  10   5      168.99       86.48     44.24 o 
  -5  10   5      271.74      238.87     36.91 o 
  -4  10   5      142.91      118.56     35.64 o 
  -3  10   5      461.86      500.31     68.39 o 
  -2  10   5      139.75      120.69     67.16 o 
  -1  10   5      118.85       82.10     94.58 o 
   0  10   5       35.90       29.39     65.27 o 
   1  10   5        5.78       16.28     57.02 o 
   2  10   5      189.02      199.66     35.07 o 
   3  10   5     1043.30     1076.62     43.85 o 
   4  10   5      866.74      872.53     34.55 o 
   5  10   5       99.74       80.13     32.68 o 
   6  10   5     1062.88     1120.21     81.21 o 
   7  10   5     1313.78     1089.32    223.17 o 
   8  10   5       61.62       88.87     29.93 o 
   9  10   5      338.63      416.15     58.39 o 
  10  10   5      120.92      212.98     52.35 o 
  11  10   5       20.34        9.83     68.05 o 
  -7  11   5        0.49        4.96     32.19 o 
  -6  11   5       51.83       45.05     31.13 o 
  -5  11   5       10.04       24.67     32.37 o 
  -4  11   5       92.22      100.08     60.43 o 
  -3  11   5      533.17      477.98     64.61 o 
  -2  11   5        9.24      -21.10     64.20 o 
  -1  11   5      187.40      159.60     62.07 o 
   0  11   5      700.24      765.00     64.53 o 
   1  11   5      269.87      225.15     46.69 o 
   2  11   5     1117.20     1166.43     46.66 o 
   3  11   5     1401.13     1383.15     77.04 o 
   4  11   5      189.51      208.36     37.27 o 
   5  11   5        4.60       26.56     31.82 o 
   6  11   5      225.25      238.43     51.69 o 
   7  11   5      207.31      243.59     36.08 o 
   8  11   5      237.17      233.91     29.58 o 
   9  11   5      210.51      234.86     38.42 o 
  10  11   5       82.80       85.08     32.30 o 
  11  11   5       56.57       58.98     35.83 o 
  -6  12   5       68.41       37.75     30.86 o 
  -5  12   5       30.79       22.17     55.09 o 
  -4  12   5       19.67       64.86     55.91 o 
  -3  12   5        1.62       17.24     59.36 o 
  -2  12   5      310.42      338.91     60.18 o 
  -1  12   5      117.77      143.35     63.38 o 
   0  12   5       13.41       -8.13     58.70 o 
   1  12   5       57.34        7.33     44.84 o 
   2  12   5        2.53      -10.27     52.92 o 
   3  12   5      348.43      346.35     31.05 o 
   4  12   5       43.12       56.79     29.81 o 
   5  12   5      221.21      258.35     51.04 o 
   6  12   5      446.96      404.69     30.65 o 
   7  12   5      158.79      169.79     30.03 o 
   8  12   5      302.44      332.40     28.90 o 
   9  12   5       61.56       21.71     27.07 o 
  10  12   5       98.07       68.84     41.28 o 
  -5  13   5       19.80        4.76     54.68 o 
  -4  13   5        2.60      -19.46     53.94 o 
  -3  13   5        1.68       42.28     55.25 o 
  -2  13   5      114.62      134.23     56.48 o 
  -1  13   5        8.52      -22.74     54.92 o 
   0  13   5       78.39       51.07     58.70 o 
   1  13   5      682.79      768.55     95.81 o 
   2  13   5     1090.07     1204.60    164.90 o 
   3  13   5        2.58      -18.42     29.95 o 
   4  13   5        8.23       26.78     28.87 o 
   5  13   5        9.99       32.01     29.16 o 
   6  13   5       27.24      125.38     53.44 o 
   7  13   5        1.04       26.49     46.22 o 
   8  13   5       13.19       21.07     26.87 o 
   9  13   5       15.70      -32.34     32.34 o 
  -4  14   5       55.43       57.88     53.04 o 
  -3  14   5       27.07       -3.20     52.30 o 
  -2  14   5       15.01       22.99     51.72 o 
  -1  14   5      100.84      144.25     53.53 o 
   0  14   5        7.09       87.93     53.36 o 
   1  14   5      896.78      991.79     44.05 o 
   2  14   5      422.40      412.59     41.30 o 
   3  14   5      321.08      345.35     61.70 o 
   4  14   5       83.82       75.75     28.77 o 
   5  14   5      179.31      170.22     28.09 o 
   6  14   5       83.26       98.43     26.77 o 
   7  14   5      121.00      144.49     27.26 o 
   8  14   5      237.13      207.94     27.11 o 
   9  14   5       24.56       12.81     36.51 o 
  -3  15   5        1.29       -1.40     73.56 o 
  -2  15   5       21.95       12.81     50.08 o 
  -1  15   5       99.10      121.18     50.16 o 
   0  15   5       99.81      142.61     49.51 o 
   1  15   5      237.25      180.37     51.64 o 
   2  15   5      432.60      529.24     49.10 o 
   3  15   5       17.69       61.67     67.61 o 
   4  15   5        6.76       -6.45     29.69 o 
   5  15   5       44.31        7.55     27.65 o 
   6  15   5       56.46       -6.21     26.97 o 
   7  15   5       65.09       85.93     25.98 o 
   8  15   5        5.21       39.68     26.17 o 
  -1  16   5      210.62      -38.09     50.33 o 
   0  16   5       17.41       43.43     50.24 o 
   1  16   5       11.82       20.69     50.57 o 
   2  16   5      173.98      135.91     92.65 o 
   3  16   5        3.18       24.28     36.62 o 
   4  16   5      279.71      278.71     36.94 o 
   5  16   5       68.40       91.95     27.44 o 
   6  16   5      182.25      125.12     34.78 o 
   2  17   5       26.00       36.63     97.94 o 
   3  17   5      287.39      306.39     38.41 o 
  -3 -15   6      127.31      156.79     42.48 o 
  -2 -15   6       30.26       16.78     40.30 o 
  -1 -15   6        7.47       19.93     31.47 o 
   0 -15   6        0.32       -4.33     31.74 o 
   1 -15   6        1.95       18.00     32.73 o 
   2 -15   6        0.80       13.53     38.17 o 
   3 -15   6       11.89       29.27     39.24 o 
  -5 -14   6        0.43      -28.35     29.79 o 
  -4 -14   6        0.09       63.94     30.35 o 
  -3 -14   6        3.01       57.56     30.45 o 
  -2 -14   6       27.88       57.53     31.10 o 
  -1 -14   6       11.38       44.17     31.44 o 
   0 -14   6        2.63      -35.22     35.22 o 
   1 -14   6       47.33       69.17     33.55 o 
   2 -14   6        1.92      -32.96     32.96 o 
   3 -14   6       72.54      124.13     62.64 o 
   4 -14   6       22.37       33.46     39.05 o 
   5 -14   6        3.86       30.22     39.11 o 
  -6 -13   6      146.13      174.90     30.83 o 
  -5 -13   6      116.94      105.71     37.53 o 
  -4 -13   6      243.78      186.03     31.20 o 
  -3 -13   6      311.50      311.15     32.91 o 
  -2 -13   6      406.10      372.03     32.40 o 
  -1 -13   6      439.10      480.26     41.94 o 
   0 -13   6       80.07       24.10     32.90 o 
   1 -13   6      225.06      245.75     40.07 o 
   2 -13   6      265.28      212.59     45.93 o 
   3 -13   6       18.54       -9.32     40.01 o 
   4 -13   6        1.74       -7.81     53.57 o 
   5 -13   6       25.22       46.71     39.50 o 
   6 -13   6      110.78      102.42     40.18 o 
  -7 -12   6      122.19       93.91     41.85 o 
  -6 -12   6      192.27      154.56     30.80 o 
  -5 -12   6      106.41       11.41     78.00 o 
  -4 -12   6       32.24        7.79     34.75 o 
  -3 -12   6      174.21      243.40     33.19 o 
  -2 -12   6        0.08       20.20     33.38 o 
  -1 -12   6       96.17       83.13     47.42 o 
   0 -12   6       39.38      102.71     34.18 o 
   1 -12   6       72.41      145.13     52.01 o 
   2 -12   6      220.44      255.12     36.41 o 
   3 -12   6      221.56      224.09     47.25 o 
   4 -12   6        3.12      -14.19     42.77 o 
   5 -12   6        6.33       -7.25     85.14 o 
   6 -12   6        0.68       46.03     40.08 o 
   7 -12   6        0.18       18.27     40.20 o 
  -8 -11   6        5.76       -6.83     47.35 o 
  -7 -11   6      138.43      149.73     30.71 o 
  -6 -11   6      238.34      279.60     31.43 o 
  -5 -11   6       28.78      -32.36     32.36 o 
  -4 -11   6       36.82       68.29     32.48 o 
  -3 -11   6      151.26      195.88     58.32 o 
  -2 -11   6      152.30      149.93     34.43 o 
  -1 -11   6        2.26      -22.98     52.30 o 
   0 -11   6      326.25      357.49     36.59 o 
   1 -11   6      498.10      520.83    197.90 o 
   2 -11   6        0.99       15.09     35.87 o 
   3 -11   6       57.56      106.75     42.95 o 
   4 -11   6       14.18       19.66     49.66 o 
   5 -11   6       48.38       39.89     43.19 o 
   6 -11   6        1.30      -20.73     43.76 o 
   7 -11   6       25.72      -42.93     42.93 o 
   8 -11   6       36.00       17.22     53.69 o 
  -8 -10   6      144.32      101.93     32.41 o 
  -7 -10   6       93.38      121.26     29.99 o 
  -6 -10   6      722.48      693.01     36.63 o 
  -5 -10   6      809.56      885.79     43.70 o 
  -4 -10   6      261.15      229.63     34.21 o 
  -3 -10   6      158.86      142.71     34.39 o 
  -2 -10   6        0.56       19.65     34.94 o 
  -1 -10   6        2.78      -11.25     35.86 o 
   0 -10   6      189.18      180.55     54.61 o 
   1 -10   6     1397.31     1428.93    101.67 o 
   2 -10   6     1728.41     1752.58     74.87 o 
   3 -10   6     1245.08     1039.77    163.04 o 
   4 -10   6     1040.32     1036.04     48.32 o 
   5 -10   6      410.98      422.43     46.31 o 
   6 -10   6        4.14       31.47     44.05 o 
   7 -10   6        2.35      -49.58     49.58 o 
   8 -10   6      114.56       38.39     41.13 o 
   9 -10   6       22.43       26.03     39.84 o 
  -9  -9   6      103.75      133.69     56.65 o 
  -8  -9   6        9.93       19.92     30.76 o 
  -7  -9   6       19.51       42.69     37.42 o 
  -6  -9   6      308.78      365.00     51.01 o 
  -5  -9   6       61.44        7.31     33.57 o 
  -4  -9   6      158.92      202.12     37.39 o 
  -3  -9   6        7.86       36.58     44.79 o 
  -2  -9   6      571.26      601.41     54.49 o 
  -1  -9   6      256.89      297.52     91.50 o 
   0  -9   6      105.99       80.95     67.49 o 
   1  -9   6      171.38      179.66     55.35 o 
   2  -9   6      148.09      202.73     41.77 o 
   3  -9   6     1454.87     1260.29     56.26 o 
   4  -9   6      178.62      232.17     48.95 o 
   5  -9   6       90.52      126.62     46.60 o 
   6  -9   6       97.22      235.60     77.01 o 
   7  -9   6      134.37      172.08     43.48 o 
   8  -9   6      185.47      166.75     42.13 o 
   9  -9   6       84.95      120.21     53.86 o 
  -9  -8   6        3.37      -27.53     85.71 o 
  -8  -8   6       32.40       -5.28     51.72 o 
  -7  -8   6      709.22      716.12     52.17 o 
  -6  -8   6       22.11       92.74     56.34 o 
  -5  -8   6       70.07       45.24     89.73 o 
  -4  -8   6     1797.17     1818.50     85.47 o 
  -3  -8   6       20.80       85.55     44.65 o 
  -2  -8   6      154.68      262.39     47.15 o 
  -1  -8   6      107.36       71.52     92.20 o 
   0  -8   6      105.59      177.99     64.53 o 
   1  -8   6      859.14      730.65    102.17 o 
   2  -8   6      210.77      283.54     48.58 o 
   3  -8   6       88.73       85.26     41.11 o 
   4  -8   6       65.98      133.90     48.82 o 
   5  -8   6       30.89      113.09     49.85 o 
   6  -8   6      102.36       62.94     48.04 o 
   7  -8   6       52.42       56.72     45.66 o 
   8  -8   6       69.41       58.87     44.70 o 
   9  -8   6       67.02       92.60     40.55 o 
  10  -8   6        1.99      -53.08     53.08 o 
  -9  -7   6       97.53      103.50     29.18 o 
  -8  -7   6        0.21        3.65     38.88 o 
  -7  -7   6       42.03      138.65     40.91 o 
  -6  -7   6        0.91       12.31     62.40 o 
  -5  -7   6      123.12      148.20     46.55 o 
  -4  -7   6       22.97        1.35     46.61 o 
  -3  -7   6        4.55       29.70     45.92 o 
  -2  -7   6      739.38      734.45     60.38 o 
  -1  -7   6      559.74      447.08     65.15 o 
   0  -7   6      717.99      744.68     46.07 o 
   1  -7   6      220.41      292.50     67.65 o 
   2  -7   6       11.84       87.49     47.13 o 
   3  -7   6      246.93      265.95     40.12 o 
   4  -7   6      108.32      145.58     43.87 o 
   5  -7   6      138.71      125.52     49.68 o 
   6  -7   6      366.23      434.39     49.75 o 
   7  -7   6      191.64      118.47     60.18 o 
   8  -7   6       31.64      136.58     45.32 o 
   9  -7   6       48.59      157.88     49.60 o 
  10  -7   6       32.25       26.54     47.21 o 
 -10  -6   6       10.97      -27.86     59.32 o 
  -9  -6   6      172.15      137.48     40.36 o 
  -8  -6   6      308.84      332.63     31.09 o 
  -7  -6   6      513.02      554.08     41.84 o 
  -6  -6   6      359.81      214.36     66.01 o 
  -5  -6   6      385.74      433.44     47.18 o 
  -4  -6   6     2390.31     2492.41    128.65 o 
  -3  -6   6      366.62      363.45     47.31 o 
  -2  -6   6      195.31      228.31     48.94 o 
  -1  -6   6       70.32      119.00     55.21 o 
   0  -6   6       11.45       84.48     49.00 o 
   1  -6   6      139.01      168.50     50.85 o 
   2  -6   6        5.97       44.61     49.76 o 
   3  -6   6      927.54     1084.62     47.08 o 
   4  -6   6      320.69      317.35     40.16 o 
   5  -6   6       50.24       37.55     43.80 o 
   6  -6   6      946.35      969.24     53.23 o 
   7  -6   6       65.09       80.20     97.70 o 
   8  -6   6       45.81       91.90     56.77 o 
   9  -6   6        8.13       33.62     35.10 o 
  10  -6   6        3.35       18.85     34.22 o 
  11  -6   6       25.98       29.33     33.07 o 
 -10  -5   6       66.03      100.53     34.16 o 
  -9  -5   6      198.88      318.00     54.89 o 
  -8  -5   6       50.97       32.24     38.58 o 
  -7  -5   6       13.54       25.06     39.64 o 
  -6  -5   6       32.87      120.36     65.76 o 
  -5  -5   6        2.29      -19.70     66.99 o 
  -4  -5   6       23.51       55.91     45.94 o 
  -3  -5   6     5910.03     6127.45    267.89 o 
  -2  -5   6     2193.76     2199.17    146.83 o 
  -1  -5   6     3143.78     3164.90    291.00 o 
   0  -5   6     4077.87     3884.74     61.45 o 
   1  -5   6       16.17      -48.04     54.36 o 
   2  -5   6     1215.94     1236.33     85.06 o 
   3  -5   6      376.06      355.99     59.47 o 
   4  -5   6      459.24      431.26     42.09 o 
   5  -5   6        1.22        2.00     38.98 o 
   6  -5   6      479.74      485.14     41.51 o 
   7  -5   6      142.42       -8.70     76.68 o 
   8  -5   6      233.91      197.11     39.69 o 
   9  -5   6      486.00      502.74     38.18 o 
  10  -5   6      115.82       76.45     34.24 o 
  11  -5   6       36.13       -3.55     32.89 o 
 -10  -4   6        1.88      -29.38     29.69 o 
  -9  -4   6       61.50      152.12     40.56 o 
  -8  -4   6      147.28      147.84     40.01 o 
  -7  -4   6      264.07      264.30    106.85 o 
  -6  -4   6      671.47      703.57     54.72 o 
  -5  -4   6      565.90      499.08     67.08 o 
  -4  -4   6      790.58      839.52     73.56 o 
  -3  -4   6      536.08      592.95     48.06 o 
  -2  -4   6     3362.09     3172.69    199.30 o 
  -1  -4   6      937.53      938.48     80.05 o 
   0  -4   6       34.86       64.07     58.36 o 
   1  -4   6     1889.51     2074.35     66.50 o 
   2  -4   6      232.22      266.84     80.09 o 
   3  -4   6     1059.18     1098.79     67.29 o 
   4  -4   6      229.55      316.34     85.09 o 
   5  -4   6      988.10     1036.81     53.36 o 
   6  -4   6      447.43      408.51     36.51 o 
   7  -4   6      535.16      510.62     36.52 o 
   8  -4   6      438.81      434.45     42.90 o 
   9  -4   6      123.87      245.77     36.79 o 
  10  -4   6       18.63       42.34     50.95 o 
  11  -4   6       18.07       80.60     31.45 o 
  12  -4   6        4.49       49.93     59.32 o 
 -10  -3   6       36.02       22.29     62.67 o 
  -9  -3   6      391.14      358.21    152.54 o 
  -8  -3   6      296.96      363.31     62.97 o 
  -7  -3   6        5.56        3.05     41.50 o 
  -6  -3   6       26.71       26.47     43.88 o 
  -5  -3   6        0.00      -44.25     44.25 o 
  -4  -3   6        2.34      -25.12     67.08 o 
  -3  -3   6      178.75      172.01     48.88 o 
  -2  -3   6      233.05      249.92     97.78 o 
  -1  -3   6     2604.01     2675.62     90.23 o 
   0  -3   6       27.90       77.98     64.82 o 
   1  -3   6     1113.62     1197.83     68.59 o 
   2  -3   6     4706.25     5120.50    169.78 o 
   3  -3   6      968.21      975.72     54.67 o 
   4  -3   6      164.38      105.88     46.60 o 
   5  -3   6     1124.81     1168.68     49.20 o 
   6  -3   6       87.73       68.10     40.29 o 
   7  -3   6       87.44       62.77     38.58 o 
   8  -3   6       12.36       -4.75     41.08 o 
   9  -3   6      147.01      120.21     37.97 o 
  10  -3   6      162.46      161.79     34.76 o 
  11  -3   6      123.48      121.60     32.29 o 
  12  -3   6      107.43       81.95     30.42 o 
 -10  -2   6       14.49       51.07     40.75 o 
  -9  -2   6      165.39      201.58     38.26 o 
  -8  -2   6      304.51      194.91     41.99 o 
  -7  -2   6       17.27      -22.75     44.58 o 
  -6  -2   6      319.49      359.12     45.38 o 
  -5  -2   6       60.04       81.77     76.93 o 
  -4  -2   6      238.28      169.45     66.25 o 
  -3  -2   6     1935.27     1899.91     75.08 o 
  -2  -2   6       20.78       49.57     54.49 o 
  -1  -2   6     2809.17     2511.09     94.41 o 
   0  -2   6       26.02      120.39     66.58 o 
   1  -2   6        1.06      -34.77     70.90 o 
   2  -2   6        0.21       73.77     59.59 o 
   3  -2   6       76.23      100.06     58.08 o 
   4  -2   6      350.16      292.47     51.39 o 
   5  -2   6     1139.45     1123.70     40.15 o 
   6  -2   6      228.88      255.02     36.18 o 
   7  -2   6      848.00      878.39     36.12 o 
   8  -2   6      294.99      308.62     42.48 o 
   9  -2   6       23.66      -30.08     37.95 o 
  10  -2   6      175.56      204.68    110.20 o 
  11  -2   6       83.85       98.34     32.90 o 
  12  -2   6        2.32      -29.72     29.72 o 
 -10  -1   6       71.00       60.50     69.05 o 
  -9  -1   6      134.33      174.71     39.23 o 
  -8  -1   6      158.92      309.05     40.77 o 
  -7  -1   6       27.73       64.74     77.01 o 
  -6  -1   6      239.20      267.25     44.47 o 
  -5  -1   6        2.55       -3.53     44.76 o 
  -4  -1   6      120.91      178.40     69.37 o 
  -3  -1   6      694.06      645.07     86.94 o 
  -2  -1   6        0.90       84.92     55.86 o 
  -1  -1   6       20.49       46.55     92.03 o 
   0  -1   6     2122.27     2208.79     83.20 o 
   1  -1   6       66.18       40.71     69.21 o 
   2  -1   6      575.67      583.09     61.23 o 
   3  -1   6      433.20      382.01     59.52 o 
   4  -1   6     1252.98     1259.92     62.52 o 
   5  -1   6     1409.91     1353.91     65.48 o 
   6  -1   6      385.36      411.27     36.30 o 
   7  -1   6       99.54      131.15     45.87 o 
   8  -1   6       28.73       87.30     38.77 o 
   9  -1   6       80.93      108.34     38.78 o 
  10  -1   6        2.24       60.43     34.65 o 
  11  -1   6      127.99      109.95     36.77 o 
  12  -1   6       47.25       61.04     32.96 o 
 -10   0   6       13.97       -3.96     60.63 o 
  -9   0   6       39.65       86.59     38.02 o 
  -8   0   6      196.17      207.66    114.28 o 
  -7   0   6        4.31       61.85     42.40 o 
  -6   0   6      494.24      543.80    123.52 o 
  -5   0   6      261.44      248.87    101.68 o 
  -4   0   6      546.49      512.38     67.57 o 
  -3   0   6      583.69      634.11     50.90 o 
  -2   0   6     3369.70     3462.52     78.61 o 
  -1   0   6     2994.69     3163.78    103.53 o 
   0   0   6      282.64      251.41     69.66 o 
   1   0   6      588.76      657.10    235.58 o 
   2   0   6     1327.17     1396.84     61.22 o 
   3   0   6       46.10       89.93     51.81 o 
   4   0   6     1511.17     1382.56     57.67 o 
   5   0   6       64.85       68.94     41.46 o 
   6   0   6      749.17      757.99     36.87 o 
   7   0   6      944.67      845.35     44.32 o 
   8   0   6      806.96      735.66     77.58 o 
   9   0   6      406.17      427.73     34.94 o 
  10   0   6        5.11       20.58     35.86 o 
  11   0   6       37.18       -4.58     44.50 o 
  12   0   6        5.83       66.98     33.48 o 
 -10   1   6       99.07       76.94     37.62 o 
  -9   1   6       57.34       81.95     36.47 o 
  -8   1   6      400.96      427.06     44.99 o 
  -7   1   6      568.16      617.52     62.40 o 
  -6   1   6       31.59       68.38     60.06 o 
  -5   1   6        0.41       40.81     44.87 o 
  -4   1   6      142.98      139.32     68.14 o 
  -3   1   6     4691.77     4513.06     60.23 o 
  -2   1   6     2268.18     2318.66     78.24 o 
  -1   1   6     5495.68     6400.44    399.33 o 
   0   1   6     4457.27     4386.69    530.49 o 
   1   1   6        3.18       64.06     57.99 o 
   2   1   6     1369.99     1242.13    201.24 o 
   3   1   6      287.26      360.76     52.34 o 
   4   1   6     1577.02     1495.82     51.67 o 
   5   1   6       85.24       34.80     44.50 o 
   6   1   6      178.13      145.83     36.69 o 
   7   1   6       10.30        3.39     33.18 o 
   8   1   6        2.35      -25.55     33.82 o 
   9   1   6        0.10      -33.70     42.04 o 
  10   1   6      297.54      382.73     87.71 o 
  11   1   6      119.68      125.27     50.54 o 
  12   1   6       61.40       49.30     39.56 o 
 -10   2   6        8.44      -22.16     38.66 o 
  -9   2   6       80.48       72.35     38.45 o 
  -8   2   6      108.02      216.65     69.91 o 
  -7   2   6       48.21       91.76     42.00 o 
  -6   2   6      609.02      657.03     46.35 o 
  -5   2   6      100.93      139.73     45.81 o 
  -4   2   6     1941.83     1444.54     68.96 o 
  -3   2   6     8185.38     7879.18    433.90 o 
  -2   2   6    11896.51    12034.11    132.75 o 
  -1   2   6     6887.27     7620.28     79.54 o 
   0   2   6       48.16      192.76     68.53 o 
   1   2   6      910.68      982.43     61.69 o 
   2   2   6        0.45       24.98     59.13 o 
   3   2   6       70.11       84.95     51.99 o 
   4   2   6      766.04      677.79     49.13 o 
   5   2   6      813.50      766.52     42.38 o 
   6   2   6      556.15      595.50     49.02 o 
   7   2   6       13.05       13.00     34.48 o 
   8   2   6      590.24      568.16     34.08 o 
   9   2   6      287.47      240.65     32.20 o 
  10   2   6      198.03      235.67     42.52 o 
  11   2   6      258.66      241.67     40.36 o 
  12   2   6        6.81      -17.23     54.61 o 
 -10   3   6       24.53       99.67     71.96 o 
  -9   3   6      235.46      242.70     38.75 o 
  -8   3   6       63.28       82.60     79.64 o 
  -7   3   6      744.52      773.19     44.77 o 
  -6   3   6     2514.30     2581.05    235.99 o 
  -5   3   6      190.97      176.72     45.38 o 
  -4   3   6      121.51      121.10     62.81 o 
  -3   3   6     1038.41     1079.91     48.69 o 
  -2   3   6     3899.55     3872.80     79.10 o 
  -1   3   6       47.42      128.36     59.85 o 
   0   3   6      482.51      504.49     56.58 o 
   1   3   6      580.70      533.33     59.41 o 
   2   3   6     3722.09     3462.86    161.35 o 
   3   3   6      548.55      628.53     51.53 o 
   4   3   6     3012.14     2935.89     67.12 o 
   5   3   6     2120.73     2008.90    134.25 o 
   6   3   6      976.13      985.19     37.09 o 
   7   3   6     1102.01     1074.27     39.15 o 
   8   3   6       72.18      112.30     34.18 o 
   9   3   6     1745.16     1768.06     35.43 o 
  10   3   6        6.73       16.18     29.99 o 
  11   3   6      217.27      227.33     51.71 o 
  12   3   6       40.30       42.94     32.78 o 
  -9   4   6        2.86       39.65     78.61 o 
  -8   4   6        0.35       49.72     60.63 o 
  -7   4   6       60.68       77.15     42.90 o 
  -6   4   6     1001.99     1036.48     47.41 o 
  -5   4   6      282.19      209.95     57.47 o 
  -4   4   6     1208.30     1171.81     74.79 o 
  -3   4   6     1964.83     1911.08    136.74 o 
  -2   4   6      100.16      113.21     49.26 o 
  -1   4   6        7.75       36.96     52.50 o 
   0   4   6      196.96      139.90     54.69 o 
   1   4   6       70.05      111.40     54.31 o 
   2   4   6     1331.03     1434.28     53.93 o 
   3   4   6      160.24      167.31     48.22 o 
   4   4   6      758.94      767.06     45.41 o 
   5   4   6      792.27      766.97     41.75 o 
   6   4   6     6420.31     6716.62    123.71 o 
   7   4   6      265.21      268.24     35.61 o 
   8   4   6      641.99      673.17     38.51 o 
   9   4   6      409.37      457.53     68.00 o 
  10   4   6      709.11      721.90     30.73 o 
  11   4   6        5.76       28.73     91.95 o 
  12   4   6      116.74       84.32     34.90 o 
  -9   5   6       52.66       71.71     38.97 o 
  -8   5   6       59.01      -23.16     40.17 o 
  -7   5   6       45.15       92.41     41.97 o 
  -6   5   6     1104.78      872.14    286.90 o 
  -5   5   6        0.83       20.87     85.18 o 
  -4   5   6      981.06     1018.36     73.73 o 
  -3   5   6      376.43      354.18     48.47 o 
  -2   5   6       53.18       72.76     47.06 o 
  -1   5   6        9.13        3.01     43.73 o 
   0   5   6      115.82      155.14     46.83 o 
   1   5   6     1489.17     1494.10     58.58 o 
   2   5   6     1722.18     1648.49     47.73 o 
   3   5   6       87.02       90.93     44.07 o 
   4   5   6      263.43      201.98     43.38 o 
   5   5   6      571.33      541.14     37.63 o 
   6   5   6        3.03      -30.00     35.28 o 
   7   5   6      122.76      203.08     41.89 o 
   8   5   6     1265.69     1245.40     78.09 o 
   9   5   6       10.58       36.13     32.27 o 
  10   5   6       80.05      111.67     55.54 o 
  11   5   6       26.67      -36.58     36.58 o 
  12   5   6      106.47      118.21     31.78 o 
  -9   6   6        0.68      -28.84     38.50 o 
  -8   6   6        0.03      -22.45     40.90 o 
  -7   6   6       27.73       40.78     55.38 o 
  -6   6   6      413.16      501.37     70.20 o 
  -5   6   6      503.33      452.53     75.70 o 
  -4   6   6      117.07      113.93     47.09 o 
  -3   6   6      490.49      491.52     48.10 o 
  -2   6   6      831.32      664.47     46.53 o 
  -1   6   6      123.25       76.23     40.50 o 
   0   6   6      173.67      150.24     42.25 o 
   1   6   6      393.64      337.09     50.90 o 
   2   6   6     2338.18     1922.93    200.43 o 
   3   6   6       29.84      109.21     39.07 o 
   4   6   6     1285.15     1310.58     42.55 o 
   5   6   6      337.81      335.74     41.65 o 
   6   6   6       55.87       89.68     34.23 o 
   7   6   6      161.30      186.22     35.61 o 
   8   6   6        1.42       61.24     34.31 o 
   9   6   6       68.29       68.98     45.35 o 
  10   6   6       95.08       64.47     29.90 o 
  11   6   6      167.32      110.40     51.47 o 
  12   6   6       23.29       27.74     31.71 o 
  -8   7   6       57.92       41.18     57.76 o 
  -7   7   6      274.61      389.86     43.52 o 
  -6   7   6      309.68      307.47     43.23 o 
  -5   7   6       12.23       75.45     76.60 o 
  -4   7   6      166.35      183.07     48.54 o 
  -3   7   6       58.85       43.51     41.28 o 
  -2   7   6        2.60      -39.01     46.43 o 
  -1   7   6       47.17       77.18     39.33 o 
   0   7   6     1493.27     1445.76     87.82 o 
   1   7   6     2022.13     2182.61     50.30 o 
   2   7   6     2572.45     2599.61     43.78 o 
   3   7   6     1277.23     1132.80     42.71 o 
   4   7   6      105.42       73.89     36.40 o 
   5   7   6      939.42      922.35     64.88 o 
   6   7   6      215.35      142.00     33.58 o 
   7   7   6       89.50      192.51     35.03 o 
   8   7   6       11.78       57.31     32.96 o 
   9   7   6      181.20       84.07     36.48 o 
  10   7   6        0.21       51.67     37.89 o 
  11   7   6      157.50      150.41     39.94 o 
  12   7   6       19.93        9.82     30.96 o 
  -8   8   6       13.02      -11.55     39.10 o 
  -7   8   6        0.11       75.70     40.02 o 
  -6   8   6        0.06       49.18     71.51 o 
  -5   8   6      211.75      213.30     36.57 o 
  -4   8   6      180.77      135.84     73.12 o 
  -3   8   6      945.84     1037.62     44.62 o 
  -2   8   6      540.69      520.05     45.74 o 
  -1   8   6      820.95      885.11     91.61 o 
   0   8   6      333.63      256.81     44.63 o 
   1   8   6      346.80      262.35     35.53 o 
   2   8   6        7.87        4.14     35.71 o 
   3   8   6     1643.19     1581.82     37.97 o 
   4   8   6      134.42      153.75     38.22 o 
   5   8   6       62.96       65.05     37.54 o 
   6   8   6       97.95      164.71     33.56 o 
   7   8   6       96.39      165.99     41.93 o 
   8   8   6      433.03      451.63     32.82 o 
   9   8   6      182.54      148.81     43.56 o 
  10   8   6      214.24      218.97     30.22 o 
  11   8   6       98.27      124.35     33.03 o 
  12   8   6        0.47       53.30     31.47 o 
  -7   9   6      157.58      146.53     45.90 o 
  -6   9   6      291.22      216.49     36.09 o 
  -5   9   6      458.17      492.28     37.27 o 
  -4   9   6      126.03       94.45     38.85 o 
  -3   9   6      486.87      451.65     42.18 o 
  -2   9   6     1065.00      937.68    173.57 o 
  -1   9   6       45.60       64.12     69.21 o 
   0   9   6      118.22      141.13     69.13 o 
   1   9   6       12.84       35.30     49.40 o 
   2   9   6       31.83       40.04     35.92 o 
   3   9   6      573.24      496.80     42.27 o 
   4   9   6        8.09       35.72     33.77 o 
   5   9   6      467.55      445.75     45.14 o 
   6   9   6      434.99      514.00     39.65 o 
   7   9   6      286.31      302.43     33.19 o 
   8   9   6      166.14      169.40     30.38 o 
   9   9   6      333.82      303.58     32.13 o 
  10   9   6       45.66       -4.26     29.83 o 
  11   9   6        5.61        4.47     35.93 o 
  -7  10   6        8.44       22.39     34.17 o 
  -6  10   6       36.54       56.21     34.85 o 
  -5  10   6        0.04       38.28     34.94 o 
  -4  10   6       37.81       37.01     35.76 o 
  -3  10   6       13.26      -12.97     66.50 o 
  -2  10   6        5.75       37.77     66.75 o 
  -1  10   6      150.53      137.43     72.17 o 
   0  10   6     1123.94     1274.27     72.90 o 
   1  10   6     1235.41     1259.96     50.26 o 
   2  10   6     1787.05     1727.43    101.24 o 
   3  10   6      928.04     1071.75    139.42 o 
   4  10   6      595.93      648.19     38.83 o 
   5  10   6       58.11       99.96     36.64 o 
   6  10   6        1.32       37.13     32.24 o 
   7  10   6      106.19       97.84     41.31 o 
   8  10   6      121.86      117.76     33.77 o 
   9  10   6       82.36      128.42     53.15 o 
  10  10   6       81.65       26.11     28.04 o 
  11  10   6       92.48       74.45     37.27 o 
  -6  11   6       71.23       38.16     59.44 o 
  -5  11   6      210.61      171.20     33.09 o 
  -4  11   6      120.86      147.20     62.40 o 
  -3  11   6       33.04       89.32     61.90 o 
  -2  11   6        7.29       22.74     60.84 o 
  -1  11   6       53.41       58.70     62.15 o 
   0  11   6       11.80       73.23     62.64 o 
   1  11   6       87.69       68.39     47.11 o 
   2  11   6      816.57      759.80     96.80 o 
   3  11   6        2.14       13.37     33.24 o 
   4  11   6      151.71      169.70     31.71 o 
   5  11   6      334.47      180.72     79.34 o 
   6  11   6      184.68      196.88     30.76 o 
   7  11   6      838.19      837.30     30.61 o 
   8  11   6      210.11      269.21     42.54 o 
   9  11   6        4.24      -10.15     42.26 o 
  10  11   6       35.96      -23.78     58.42 o 
  11  11   6        3.32       28.69     32.29 o 
  -6  12   6        1.23        4.20     34.39 o 
  -5  12   6        1.91       32.59     51.39 o 
  -4  12   6        0.13      -55.83     55.83 o 
  -3  12   6        0.31       66.25     57.47 o 
  -2  12   6       54.06      142.28     59.28 o 
  -1  12   6      196.96      306.64     59.03 o 
   0  12   6      233.09      301.72     58.54 o 
   1  12   6     1591.44     1770.88     64.45 o 
   2  12   6     1063.97     1171.24     46.85 o 
   3  12   6      378.07      414.07     67.88 o 
   4  12   6      212.34      193.90     42.10 o 
   5  12   6        1.61       24.77     29.27 o 
   6  12   6      391.45      377.42     29.62 o 
   7  12   6       26.30       12.48     31.23 o 
   8  12   6      101.65      125.36     27.83 o 
   9  12   6      116.13      114.18     28.46 o 
  10  12   6       28.48       66.81     26.61 o 
  -5  13   6       10.35       27.83     53.86 o 
  -4  13   6      177.25      169.45     52.79 o 
  -3  13   6       31.01      103.28     54.27 o 
  -2  13   6       87.50      119.21     55.01 o 
  -1  13   6        6.62      -19.70     57.31 o 
   0  13   6      108.21      193.51     57.47 o 
   1  13   6      483.93      462.47     58.21 o 
   2  13   6      431.68      450.68     42.87 o 
   3  13   6      183.55      180.93     40.85 o 
   4  13   6      186.08      199.77     31.60 o 
   5  13   6      318.46      260.00     39.67 o 
   6  13   6      124.79      129.79     30.55 o 
   7  13   6       28.14       64.94     27.59 o 
   8  13   6       41.71        5.49     30.29 o 
   9  13   6        3.30       32.85     27.56 o 
  -4  14   6       26.84      -23.07     54.02 o 
  -3  14   6        2.13        4.68     52.63 o 
  -2  14   6       15.48       51.07     53.61 o 
  -1  14   6       66.52      101.89     53.20 o 
   0  14   6      411.99      419.77     56.81 o 
   1  14   6      477.66      529.38     55.09 o 
   2  14   6       47.88       65.83     40.07 o 
   3  14   6       23.32       15.83     38.64 o 
   4  14   6       15.20       40.80     27.99 o 
   5  14   6       94.57      121.06     27.46 o 
   6  14   6        4.00       34.21     30.12 o 
   7  14   6      165.02      209.46     27.00 o 
   8  14   6        0.16       -1.75     26.29 o 
  -2  15   6       92.08       96.47     52.63 o 
  -1  15   6       76.49       77.91     53.61 o 
   0  15   6      228.41      309.02     73.89 o 
   1  15   6        0.53       72.74     50.49 o 
   2  15   6        2.29      -38.08     38.08 o 
   3  15   6       28.35       98.87     36.15 o 
   4  15   6      132.54      104.31     76.02 o 
   5  15   6       44.49        5.93     30.28 o 
   6  15   6      104.25       69.00     36.03 o 
   7  15   6      304.19      240.85     27.31 o 
  -1  16   6       61.80       84.97     50.08 o 
   0  16   6      151.09      157.88     51.80 o 
   1  16   6        1.99       48.19     48.85 o 
   2  16   6       36.07       44.59     37.87 o 
   3  16   6        9.31        7.19     44.13 o 
   4  16   6        0.59      -11.56     36.57 o 
   5  16   6      321.66      277.37     29.16 o 
   6  16   6      434.53      438.33     30.90 o 
  -2 -15   7       62.79       56.83     31.15 o 
  -1 -15   7       41.96       36.90     42.74 o 
   0 -15   7      100.54      100.19     31.45 o 
   1 -15   7       26.82       65.82     31.44 o 
   2 -15   7      165.05       90.84     38.30 o 
  -4 -14   7        4.22      101.33     30.33 o 
  -3 -14   7        1.05       26.77     35.72 o 
  -2 -14   7       38.18       13.96     31.83 o 
  -1 -14   7        1.59       14.47     33.51 o 
   0 -14   7        2.04       -3.46     30.90 o 
   1 -14   7      268.62      282.91     48.61 o 
   2 -14   7        0.53       -6.98     31.46 o 
   3 -14   7        4.20       20.44     60.75 o 
   4 -14   7        0.21       75.59     38.34 o 
  -5 -13   7        1.14       23.10     47.09 o 
  -4 -13   7       10.80       77.85     37.66 o 
  -3 -13   7      104.06      130.57     31.11 o 
  -2 -13   7        0.20       32.93     30.56 o 
  -1 -13   7       51.84       72.24     42.13 o 
   0 -13   7      135.08      114.23     32.31 o 
   1 -13   7      531.81      508.53    144.26 o 
   2 -13   7      446.49      511.55     44.92 o 
   3 -13   7      231.00      205.54     40.08 o 
   4 -13   7      128.57      108.68     39.20 o 
   5 -13   7        9.08       46.26     38.52 o 
   6 -13   7        4.37       76.40     38.92 o 
  -6 -12   7       65.24       51.54     49.73 o 
  -5 -12   7      185.44      185.15     31.30 o 
  -4 -12   7      211.45      230.49     34.15 o 
  -3 -12   7       94.58      191.70     49.44 o 
  -2 -12   7      535.26      537.91     44.74 o 
  -1 -12   7      270.05      245.72     33.73 o 
   0 -12   7       15.80       76.72     32.56 o 
   1 -12   7       18.65       25.37     54.22 o 
   2 -12   7        5.80       63.24     33.76 o 
   3 -12   7        0.70       13.36     40.64 o 
   4 -12   7       94.45      115.52     40.24 o 
   5 -12   7       23.41       45.85     40.44 o 
   6 -12   7        5.81      -21.39     76.39 o 
   7 -12   7       44.06       67.20     45.73 o 
  -7 -11   7      281.33      302.36     43.42 o 
  -6 -11   7       47.16       49.41     38.80 o 
  -5 -11   7       15.43       74.43     33.70 o 
  -4 -11   7      274.92      217.33     49.77 o 
  -3 -11   7      361.77      266.19     33.24 o 
  -2 -11   7        0.31      -22.08     33.01 o 
  -1 -11   7      295.39      266.21     38.59 o 
   0 -11   7      294.89      298.46     34.60 o 
   1 -11   7     1706.78     1767.57     62.40 o 
   2 -11   7     1986.65     1940.08     65.70 o 
   3 -11   7      214.29      254.08     34.91 o 
   4 -11   7      182.00      143.34     42.76 o 
   5 -11   7      131.61       97.14     73.93 o 
   6 -11   7        0.34        5.60     40.65 o 
   7 -11   7       91.24      152.31     40.91 o 
   8 -11   7        0.14       29.38     40.27 o 
  -8 -10   7       21.81       36.67     29.83 o 
  -7 -10   7       47.64       27.98     48.25 o 
  -6 -10   7       18.63       36.64     30.45 o 
  -5 -10   7       12.71       77.20     31.81 o 
  -4 -10   7      204.01      229.97     33.56 o 
  -3 -10   7      226.64      199.23     33.71 o 
  -2 -10   7        7.13       40.46     33.99 o 
  -1 -10   7      297.55      347.38     35.07 o 
   0 -10   7        0.89       -0.23     35.04 o 
   1 -10   7      567.64      518.86     37.21 o 
   2 -10   7        5.97       37.51     51.78 o 
   3 -10   7      257.92      188.52     32.82 o 
   4 -10   7      150.89      185.51     44.42 o 
   5 -10   7      285.00      288.42     44.30 o 
   6 -10   7      158.96      147.90     63.87 o 
   7 -10   7       94.76      108.51     44.99 o 
   8 -10   7       81.64      101.94     41.47 o 
   9 -10   7      110.15      116.54     40.72 o 
  -8  -9   7       98.16       98.05     30.36 o 
  -7  -9   7      119.71      191.65     30.42 o 
  -6  -9   7       35.67       41.51     33.47 o 
  -5  -9   7       66.46      102.38     34.47 o 
  -4  -9   7        0.62       17.23     41.85 o 
  -3  -9   7       34.21       60.04     41.89 o 
  -2  -9   7        2.26       42.90     42.73 o 
  -1  -9   7       95.77      177.36     44.98 o 
   0  -9   7       61.86       35.47     63.05 o 
   1  -9   7       32.39       78.79     62.64 o 
   2  -9   7      165.29      186.85     44.64 o 
   3  -9   7      133.75      131.79     34.24 o 
   4  -9   7      409.12      450.26     48.15 o 
   5  -9   7      112.50      128.59     46.03 o 
   6  -9   7      545.58      571.96    132.26 o 
   7  -9   7      149.98       99.12     45.26 o 
   8  -9   7       15.23       47.67     41.64 o 
   9  -9   7        0.23      -40.66     40.66 o 
  -8  -8   7       47.74       23.79     30.88 o 
  -7  -8   7       42.24      103.44     87.04 o 
  -6  -8   7      252.85      348.36     66.13 o 
  -5  -8   7      131.34      228.46     42.64 o 
  -4  -8   7       60.77      126.98     94.17 o 
  -3  -8   7     1490.81     1351.27    266.95 o 
  -2  -8   7      632.53      659.32     58.62 o 
  -1  -8   7      347.89      333.07     48.56 o 
   0  -8   7       16.71       -6.24     65.10 o 
   1  -8   7      140.35      123.59     62.07 o 
   2  -8   7       76.32       49.73     47.52 o 
   3  -8   7       15.22      -14.59     39.66 o 
   4  -8   7        2.78       60.97     43.03 o 
   5  -8   7      608.81      408.21    126.60 o 
   6  -8   7      677.88      587.90     71.30 o 
   7  -8   7       45.78      134.40     45.23 o 
   8  -8   7      135.81      177.97     44.03 o 
   9  -8   7       67.29      165.90     40.77 o 
  10  -8   7      223.63      262.37     40.22 o 
  -9  -7   7      220.56      157.75     37.79 o 
  -8  -7   7      676.77      618.63     39.98 o 
  -7  -7   7      138.88      180.27     72.21 o 
  -6  -7   7      241.98      224.03     42.56 o 
  -5  -7   7      103.59       76.49    100.57 o 
  -4  -7   7       75.87       75.63     46.05 o 
  -3  -7   7      247.67      165.78     44.78 o 
  -2  -7   7      438.02      394.76     46.96 o 
  -1  -7   7        7.22       35.74     51.85 o 
   0  -7   7      246.60      301.78     60.92 o 
   1  -7   7      556.73      472.78     58.25 o 
   2  -7   7        3.36       26.13     48.30 o 
   3  -7   7      637.20      531.41     49.57 o 
   4  -7   7      120.60       97.03     39.72 o 
   5  -7   7       37.68       43.23     49.32 o 
   6  -7   7      159.78      130.05     49.62 o 
   7  -7   7       89.42       31.64     46.38 o 
   8  -7   7      276.85      295.14     89.65 o 
   9  -7   7        1.25       73.46     42.74 o 
  10  -7   7       17.68       -6.23     93.39 o 
  -9  -6   7        2.82       41.47     44.79 o 
  -8  -6   7       50.46      -18.80     58.95 o 
  -7  -6   7      153.82      141.54     61.33 o 
  -6  -6   7      316.40      295.13     47.58 o 
  -5  -6   7       41.37      159.16     59.73 o 
  -4  -6   7       93.11       47.22     63.79 o 
  -3  -6   7      336.87      431.33     85.06 o 
  -2  -6   7     1101.59     1128.42     91.99 o 
  -1  -6   7      499.28      452.18     49.74 o 
   0  -6   7      218.17      189.57     48.53 o 
   1  -6   7       75.00      -24.49     49.47 o 
   2  -6   7     1173.72     1055.88    267.19 o 
   3  -6   7        2.50      -16.61     40.52 o 
   4  -6   7       29.31      -19.22     41.04 o 
   5  -6   7      644.96      561.78     64.56 o 
   6  -6   7      289.99      238.35     44.22 o 
   7  -6   7      285.78      222.14     55.66 o 
   8  -6   7       29.61        0.19     94.99 o 
   9  -6   7       75.08      161.51     42.32 o 
  10  -6   7      153.29      197.10     90.23 o 
  11  -6   7       62.09       61.36     39.50 o 
  -9  -5   7       53.03      -29.34     38.29 o 
  -8  -5   7      152.70      164.20     56.81 o 
  -7  -5   7      317.79      310.66     61.25 o 
  -6  -5   7      133.73       55.90     89.65 o 
  -5  -5   7      607.97      623.24    102.67 o 
  -4  -5   7      240.32      291.11     46.76 o 
  -3  -5   7      840.70      731.49     56.81 o 
  -2  -5   7       43.79       26.65     57.10 o 
  -1  -5   7      233.48      331.08     49.49 o 
   0  -5   7       66.58      117.72     49.41 o 
   1  -5   7       60.06      -30.96     74.51 o 
   2  -5   7      171.51      105.21     50.76 o 
   3  -5   7       13.82      -11.99     46.81 o 
   4  -5   7      195.29      198.82     46.12 o 
   5  -5   7     2241.72     2357.89     46.75 o 
   6  -5   7     1118.07     1089.96     42.94 o 
   7  -5   7      812.17      763.93     78.14 o 
   8  -5   7      281.81      355.21     46.88 o 
   9  -5   7       22.30       52.36     36.92 o 
  10  -5   7       29.48       54.49     37.11 o 
  11  -5   7       16.94       32.91     42.11 o 
  -9  -4   7      117.28      152.99     36.30 o 
  -8  -4   7      173.35      136.53     74.34 o 
  -7  -4   7       14.68       12.97     61.33 o 
  -6  -4   7        8.50       45.40     63.79 o 
  -5  -4   7      475.08      488.79     46.13 o 
  -4  -4   7      324.33      343.10     45.76 o 
  -3  -4   7     1708.94     1713.50     70.11 o 
  -2  -4   7     2517.19     2370.36     59.52 o 
  -1  -4   7      286.86      219.12     71.26 o 
   0  -4   7      342.37      340.19     52.01 o 
   1  -4   7       43.53      -26.99     51.75 o 
   2  -4   7      116.59      177.80     52.72 o 
   3  -4   7     1320.91     1520.11     59.51 o 
   4  -4   7      654.10      764.94     44.48 o 
   5  -4   7      202.18      170.96     43.27 o 
   6  -4   7       21.85       28.44     39.34 o 
   7  -4   7      152.90      197.54     37.78 o 
   8  -4   7       89.64       80.03     34.24 o 
   9  -4   7      310.63      305.85     36.77 o 
  10  -4   7       32.93      106.28     39.70 o 
  11  -4   7      239.95      293.00     32.91 o 
  -9  -3   7        7.78       -9.54     36.85 o 
  -8  -3   7      114.95      153.70     37.50 o 
  -7  -3   7      238.58      204.67     63.13 o 
  -6  -3   7        6.04       91.13     65.93 o 
  -5  -3   7       10.59       27.58     45.58 o 
  -4  -3   7     1478.29     1411.28    156.65 o 
  -3  -3   7      243.03      149.26     46.56 o 
  -2  -3   7     1283.04     1105.96    211.61 o 
  -1  -3   7     1748.73     1677.54     77.83 o 
   0  -3   7      467.17      359.48     57.19 o 
   1  -3   7        2.62       37.76     57.81 o 
   2  -3   7      385.82      452.36     59.64 o 
   3  -3   7       90.22       89.61     46.96 o 
   4  -3   7     1476.53     1415.87    316.97 o 
   5  -3   7      143.66      197.96     42.28 o 
   6  -3   7     2444.31     2192.53    241.16 o 
   7  -3   7     1036.45     1077.42     37.92 o 
   8  -3   7      238.96      270.76     35.61 o 
   9  -3   7        2.23       70.69     41.28 o 
  10  -3   7       68.96       99.83     78.45 o 
  11  -3   7        5.48       31.44     45.55 o 
  12  -3   7        0.10       25.18     38.75 o 
  -9  -2   7       55.35       56.48     53.57 o 
  -8  -2   7       97.38       82.81     37.45 o 
  -7  -2   7        3.92      -16.75     56.61 o 
  -6  -2   7       28.69      -64.94     64.94 o 
  -5  -2   7        7.59      -64.61     64.61 o 
  -4  -2   7      288.21      284.25     68.88 o 
  -3  -2   7       99.00      132.55     46.34 o 
  -2  -2   7      365.29      330.61     48.45 o 
  -1  -2   7     5138.08     5009.05     90.72 o 
   0  -2   7        6.26       14.57     75.61 o 
   1  -2   7     2421.89     2586.32     69.18 o 
   2  -2   7      111.92      119.54     64.05 o 
   3  -2   7       47.61       32.27     50.84 o 
   4  -2   7      669.88      643.40     46.82 o 
   5  -2   7      188.84      196.92     36.92 o 
   6  -2   7        4.38      -36.23     36.23 o 
   7  -2   7        1.61      -34.24     43.17 o 
   8  -2   7      398.71      444.21     35.96 o 
   9  -2   7        3.77       -8.36     41.01 o 
  10  -2   7      129.95      169.73     35.63 o 
  11  -2   7      199.63      165.57     33.22 o 
  12  -2   7      106.01       94.49     37.68 o 
  -9  -1   7       28.46      -35.21     35.21 o 
  -8  -1   7      415.01      451.77     37.27 o 
  -7  -1   7      240.59      251.41     41.86 o 
  -6  -1   7      208.97      410.17     92.94 o 
  -5  -1   7        1.75       13.38     64.45 o 
  -4  -1   7      436.57      419.72     46.88 o 
  -3  -1   7      435.44      360.66     94.78 o 
  -2  -1   7      479.48      404.80     49.46 o 
  -1  -1   7        6.92      -30.21     77.01 o 
   0  -1   7      245.21      178.21     62.40 o 
   1  -1   7      953.82      984.15     80.92 o 
   2  -1   7      423.07      563.48     57.30 o 
   3  -1   7     3810.97     3742.01    305.98 o 
   4  -1   7     2051.67     2054.19    258.52 o 
   5  -1   7     2131.52     2060.54    127.74 o 
   6  -1   7       93.61       98.28     39.41 o 
   7  -1   7     1847.46     1651.17    249.49 o 
   8  -1   7       43.33       73.73     57.08 o 
   9  -1   7      218.50      199.35     32.05 o 
  10  -1   7        4.52       33.43     78.34 o 
  11  -1   7        2.36       86.06     32.27 o 
  12  -1   7        0.21       20.49     55.99 o 
  -9   0   7      144.75       87.71     36.56 o 
  -8   0   7      243.48      207.46    106.85 o 
  -7   0   7       46.18      113.23     93.63 o 
  -6   0   7      354.03      419.36     45.05 o 
  -5   0   7     1173.10     1082.32     72.00 o 
  -4   0   7      607.72      576.53     47.48 o 
  -3   0   7       75.18      143.74     46.96 o 
  -2   0   7        1.06      -31.39     49.03 o 
  -1   0   7      764.45      567.31     84.64 o 
   0   0   7     1285.45     1283.63     65.57 o 
   1   0   7      116.90       98.17     69.70 o 
   2   0   7        9.26       72.88     58.70 o 
   3   0   7      422.22      284.42     72.43 o 
   4   0   7       36.31       17.17     46.62 o 
   5   0   7       77.64       55.79     37.81 o 
   6   0   7        0.33      -28.55     33.88 o 
   7   0   7        0.18       22.85     33.30 o 
   8   0   7      430.21      432.47     36.94 o 
   9   0   7      284.43      302.41     32.69 o 
  10   0   7        5.40       53.66     30.21 o 
  11   0   7       70.47      164.86     59.37 o 
  12   0   7      152.20       99.72     65.15 o 
  -9   1   7       11.67       65.38     73.68 o 
  -8   1   7        0.32       14.18     75.57 o 
  -7   1   7       30.84      110.74     40.20 o 
  -6   1   7      324.79      413.17     65.10 o 
  -5   1   7      745.46      782.49     67.57 o 
  -4   1   7       56.63        3.27     46.59 o 
  -3   1   7     1741.17     1766.98     49.04 o 
  -2   1   7        9.44       -2.21     50.12 o 
  -1   1   7      139.14      107.70     57.98 o 
   0   1   7        0.55      -22.45     72.49 o 
   1   1   7     1755.34     1780.35    268.41 o 
   2   1   7     2230.29     1972.83    168.18 o 
   3   1   7       10.92        4.28     55.25 o 
   4   1   7     4791.94     4968.00    103.77 o 
   5   1   7     3921.91     4067.29     64.03 o 
   6   1   7      265.80      241.90     34.81 o 
   7   1   7      569.57      607.46     34.99 o 
   8   1   7       14.04       26.99     33.89 o 
   9   1   7        1.79      -16.81     32.16 o 
  10   1   7      818.02      788.90     59.72 o 
  11   1   7       51.58       63.29     34.01 o 
  12   1   7        3.27      -10.88     31.22 o 
  -9   2   7       37.57      116.08     37.25 o 
  -8   2   7      230.02      217.69     37.97 o 
  -7   2   7       86.48       86.04     40.15 o 
  -6   2   7      836.50      760.66    108.17 o 
  -5   2   7      410.74      486.36     64.53 o 
  -4   2   7       11.88      -66.64     70.32 o 
  -3   2   7      581.29      565.51     44.61 o 
  -2   2   7        3.31       29.62     47.76 o 
  -1   2   7       50.49      -11.29     54.61 o 
   0   2   7     2839.51     2707.04    152.62 o 
   1   2   7     2025.80     1780.04    312.78 o 
   2   2   7       12.63        1.05     59.53 o 
   3   2   7      555.19      452.61     48.84 o 
   4   2   7      125.22      162.36     41.81 o 
   5   2   7        2.18      -56.02     56.02 o 
   6   2   7      780.10      787.18     36.54 o 
   7   2   7      433.93      411.40     34.49 o 
   8   2   7      173.69      213.72     33.34 o 
   9   2   7      102.37      173.12     37.29 o 
  10   2   7      281.33      321.63     43.33 o 
  11   2   7       99.80       51.64     36.44 o 
  12   2   7       54.36       58.19     31.90 o 
  -9   3   7        0.28       31.48     67.20 o 
  -8   3   7        6.92      102.67     37.35 o 
  -7   3   7       23.48       94.04     39.85 o 
  -6   3   7      325.97      272.90     43.60 o 
  -5   3   7      733.96      777.15     68.64 o 
  -4   3   7     1315.04     1343.10     49.03 o 
  -3   3   7      170.01       72.05     46.47 o 
  -2   3   7     1749.80     1452.26    325.98 o 
  -1   3   7       46.89       33.87     51.91 o 
   0   3   7        1.38       66.37     49.67 o 
   1   3   7      823.95      924.05     54.25 o 
   2   3   7      134.68      127.97     57.11 o 
   3   3   7       15.24       50.84     45.74 o 
   4   3   7       18.62        6.00     41.07 o 
   5   3   7      976.93     1024.36     39.33 o 
   6   3   7      396.60      317.95     79.96 o 
   7   3   7      310.19      320.04     59.15 o 
   8   3   7      476.98      462.20     37.74 o 
   9   3   7     2288.73     2355.07     73.43 o 
  10   3   7      441.96      463.98     36.51 o 
  11   3   7        5.69       35.93     27.89 o 
  12   3   7      140.38      138.43     32.15 o 
  -9   4   7      100.69       65.75     37.81 o 
  -8   4   7       91.63      118.57     39.02 o 
  -7   4   7      178.79      251.93     51.93 o 
  -6   4   7      577.53      545.30     66.25 o 
  -5   4   7       15.00       22.25     66.75 o 
  -4   4   7      240.95      212.18     69.83 o 
  -3   4   7      925.47      943.38     58.95 o 
  -2   4   7       84.66       73.87     47.40 o 
  -1   4   7       36.90       66.21     49.63 o 
   0   4   7      462.36      442.74     51.80 o 
   1   4   7     1016.36      972.65     55.32 o 
   2   4   7     2521.78     2459.15     56.25 o 
   3   4   7     2357.57     2309.85    212.36 o 
   4   4   7       14.64      -12.42     38.60 o 
   5   4   7     6452.36     6426.70    134.59 o 
   6   4   7     1765.55     1885.63     61.96 o 
   7   4   7      182.60      139.02     34.42 o 
   8   4   7       56.52       60.73     33.90 o 
   9   4   7       22.16       35.73     30.47 o 
  10   4   7       13.02       80.58     34.65 o 
  11   4   7      110.73      122.41     29.46 o 
  12   4   7       24.44       33.58     32.22 o 
  -9   5   7       21.26        6.35     38.93 o 
  -8   5   7       19.08       17.90     37.99 o 
  -7   5   7        9.34      126.40     75.37 o 
  -6   5   7      149.07      198.93     67.49 o 
  -5   5   7     1735.77     1639.10     62.11 o 
  -4   5   7      624.48      690.27     46.50 o 
  -3   5   7      192.06      155.72     47.14 o 
  -2   5   7      490.97      373.43     49.85 o 
  -1   5   7        3.54       19.13     39.88 o 
   0   5   7     3181.40     3302.94     78.55 o 
   1   5   7       24.20       43.42     44.70 o 
   2   5   7       66.21       78.87     40.46 o 
   3   5   7      329.43      345.49     39.43 o 
   4   5   7      129.29      145.28     37.06 o 
   5   5   7      299.88      257.87     36.06 o 
   6   5   7     2725.98     2651.91    321.83 o 
   7   5   7       17.62       -9.13     50.54 o 
   8   5   7       99.26      153.69     35.35 o 
   9   5   7      774.49      772.26     45.85 o 
  10   5   7       48.02       58.72     28.76 o 
  11   5   7      186.24      169.76     40.83 o 
  12   5   7       36.74       91.90     58.54 o 
  -8   6   7        2.56      -63.71     63.71 o 
  -7   6   7      126.63      111.33     63.87 o 
  -6   6   7       90.97      120.69     66.91 o 
  -5   6   7       83.15       84.02     45.03 o 
  -4   6   7      373.28      375.21     49.25 o 
  -3   6   7       12.29       20.75     46.45 o 
  -2   6   7       80.52       88.46     39.25 o 
  -1   6   7      359.21      373.21     38.79 o 
   0   6   7     1125.19      874.27    152.84 o 
   1   6   7      511.17      501.51     43.24 o 
   2   6   7      487.09      452.63     41.17 o 
   3   6   7      126.94       95.76     36.80 o 
   4   6   7       47.39       -9.17     35.92 o 
   5   6   7       44.07       43.64     48.17 o 
   6   6   7      336.36      369.00     35.40 o 
   7   6   7      361.96      399.67     50.72 o 
   8   6   7      674.92      658.75     33.89 o 
   9   6   7      169.94      133.81     30.58 o 
  10   6   7       78.49      129.67     83.59 o 
  11   6   7       30.23       74.49     55.29 o 
  12   6   7       44.30      -36.59     36.59 o 
  -8   7   7        0.25       64.86     61.25 o 
  -7   7   7       73.50       52.95     65.60 o 
  -6   7   7       10.07       51.67     41.13 o 
  -5   7   7      337.30      342.39     44.11 o 
  -4   7   7        6.68       69.79     46.59 o 
  -3   7   7       32.49       52.66     40.13 o 
  -2   7   7       99.85      112.16     40.38 o 
  -1   7   7      165.34      187.25     38.95 o 
   0   7   7      458.74      475.74     39.36 o 
   1   7   7     1318.37     1420.65     45.34 o 
   2   7   7      264.49      223.71     37.52 o 
   3   7   7        0.69       -0.57     36.51 o 
   4   7   7      261.74      211.53     37.80 o 
   5   7   7       76.59       53.45     35.10 o 
   6   7   7      304.36      294.02     34.12 o 
   7   7   7       64.78      154.38     34.14 o 
   8   7   7       11.10      -17.27     32.18 o 
   9   7   7      514.38      487.74     43.64 o 
  10   7   7      581.33      610.69     29.92 o 
  11   7   7      192.26      175.09     29.02 o 
  12   7   7       23.18       76.83     57.51 o 
  -7   8   7      132.72      123.87     39.70 o 
  -6   8   7      435.15      496.83     47.59 o 
  -5   8   7      230.50      247.66     37.84 o 
  -4   8   7       20.53       -1.90     44.78 o 
  -3   8   7       49.20       72.39     42.73 o 
  -2   8   7      188.97      175.19     42.65 o 
  -1   8   7       19.87       41.78     43.28 o 
   0   8   7        1.04       48.05     43.71 o 
   1   8   7     1400.14     1359.49    230.26 o 
   2   8   7      329.18      371.59     36.63 o 
   3   8   7        1.75      -35.51     35.51 o 
   4   8   7      558.86      556.92     60.79 o 
   5   8   7       99.75      136.18     34.43 o 
   6   8   7      198.18      212.66     33.49 o 
   7   8   7        1.63       46.16     33.52 o 
   8   8   7       29.94       72.31     31.61 o 
   9   8   7      344.22      356.90     30.77 o 
  10   8   7        9.74       14.60     28.66 o 
  11   8   7        0.06       44.15     26.81 o 
  12   8   7      147.77      111.13     32.12 o 
  -7   9   7        5.56        0.07     33.40 o 
  -6   9   7       31.06       45.26     46.32 o 
  -5   9   7        1.08        3.08     36.50 o 
  -4   9   7      266.81      299.09     42.39 o 
  -3   9   7        1.07       48.63     39.64 o 
  -2   9   7      118.61       83.96     41.05 o 
  -1   9   7      481.16      462.93     72.65 o 
   0   9   7      249.29      264.16     46.86 o 
   1   9   7      634.78      558.48     43.97 o 
   2   9   7      621.21      578.65     40.08 o 
   3   9   7        1.32      -20.32     35.80 o 
   4   9   7       38.28      104.06     33.60 o 
   5   9   7        0.88       -3.83     35.17 o 
   6   9   7        2.30       75.33     32.92 o 
   7   9   7      112.26       66.34     38.25 o 
   8   9   7      202.55      240.79     29.55 o 
   9   9   7      311.58      349.68     48.52 o 
  10   9   7      212.86      102.94     35.98 o 
  11   9   7       74.61       41.26     45.42 o 
  -6  10   7       42.94       60.83     36.53 o 
  -5  10   7      120.87      133.45     36.56 o 
  -4  10   7       64.58       81.05     36.14 o 
  -3  10   7      183.52      156.76     46.59 o 
  -2  10   7      115.79      146.88     63.13 o 
  -1  10   7       11.85      -12.73     64.86 o 
   0  10   7      147.80       70.52     68.31 o 
   1  10   7     1279.66     1407.10     68.72 o 
   2  10   7      981.60      914.04     37.48 o 
   3  10   7      225.59      248.87     50.55 o 
   4  10   7      214.98      214.74     36.72 o 
   5  10   7      520.84      578.57     69.48 o 
   6  10   7        8.81       60.07     33.42 o 
   7  10   7       96.66      126.13     30.60 o 
   8  10   7       39.25       43.58     44.98 o 
   9  10   7       99.17       55.33     28.17 o 
  10  10   7        0.02       33.70     27.39 o 
  11  10   7        3.85       27.45     31.95 o 
  -6  11   7        4.01       21.16     37.12 o 
  -5  11   7       21.25       31.70     32.86 o 
  -4  11   7        0.34      -44.86     61.41 o 
  -3  11   7       16.03       16.58     60.26 o 
  -2  11   7      116.52       21.59     61.90 o 
  -1  11   7      167.29      239.24     65.43 o 
   0  11   7      941.80      904.33     64.78 o 
   1  11   7      524.61      615.91     63.38 o 
   2  11   7      259.47      302.82    104.18 o 
   3  11   7     1928.82     2110.49     41.46 o 
   4  11   7      142.48      189.32     31.60 o 
   5  11   7        8.42       45.05     45.78 o 
   6  11   7       40.77       54.35     31.86 o 
   7  11   7        9.84       66.59     36.72 o 
   8  11   7       26.51       -8.90     35.96 o 
   9  11   7      370.21      358.59     28.84 o 
  10  11   7       39.92       49.77     30.94 o 
  -5  12   7       64.34       75.37     54.51 o 
  -4  12   7      147.35      142.69     56.24 o 
  -3  12   7       78.26      144.50     56.98 o 
  -2  12   7       48.56       32.35     57.63 o 
  -1  12   7       11.57      -56.89     58.70 o 
   0  12   7       22.20       98.19     56.40 o 
   1  12   7       31.33      -51.89     56.73 o 
   2  12   7      403.12      507.09     44.42 o 
   3  12   7       90.28       67.59     30.60 o 
   4  12   7       94.55       91.18     47.61 o 
   5  12   7      176.95      226.70     29.92 o 
   6  12   7      287.82      271.59     31.12 o 
   7  12   7       72.09      106.55     31.01 o 
   8  12   7      270.68      251.76     36.14 o 
   9  12   7       12.57       11.59     40.36 o 
  10  12   7       73.19      109.37     29.39 o 
  -4  13   7        0.09       10.18     53.69 o 
  -3  13   7      150.69      144.99     53.61 o 
  -2  13   7      376.82      353.11     79.31 o 
  -1  13   7      158.98      218.06     55.91 o 
   0  13   7      126.11      204.02     56.16 o 
   1  13   7       83.83      135.38     54.02 o 
   2  13   7      109.06      134.17     41.25 o 
   3  13   7       90.35      141.94     48.68 o 
   4  13   7        0.86       47.26     27.66 o 
   5  13   7        0.87        1.41     28.40 o 
   6  13   7       26.83        6.59     26.74 o 
   7  13   7        1.22      -25.49     34.28 o 
   8  13   7      218.34      219.02     49.38 o 
   9  13   7       53.07       72.91     34.03 o 
  -3  14   7      231.64      189.08     52.87 o 
  -2  14   7       43.02       50.00     53.36 o 
  -1  14   7       80.72       50.16     53.36 o 
   0  14   7      406.20      487.75     55.25 o 
   1  14   7        2.88      -24.06     53.20 o 
   2  14   7        1.15      -22.39     45.77 o 
   3  14   7      120.16      148.81     45.25 o 
   4  14   7      640.78      677.21     99.76 o 
   5  14   7      120.92      134.51     29.49 o 
   6  14   7      460.06      430.88     29.84 o 
   7  14   7      339.98      381.97     45.78 o 
   8  14   7      158.05      187.42     27.18 o 
  -2  15   7       60.55       73.81     53.04 o 
  -1  15   7       14.61       51.97     52.54 o 
   0  15   7       10.37       77.99     49.59 o 
   1  15   7       12.74      -51.89     51.89 o 
   2  15   7        1.66      -19.13     72.33 o 
   3  15   7       86.56      107.54     37.05 o 
   4  15   7        3.41       30.12     64.37 o 
   5  15   7        9.81      -16.79     28.51 o 
   6  15   7       42.52       94.90     25.42 o 
   7  15   7        6.53       24.15     25.41 o 
   0  16   7       47.84       22.00     50.41 o 
   1  16   7       32.03       -0.66     50.24 o 
   2  16   7       98.59      134.31     48.60 o 
   3  16   7       28.14       79.90     37.02 o 
   4  16   7       48.16       56.16     36.84 o 
   5  16   7       44.24       39.09     31.59 o 
  -3 -14   8        3.33       55.68     30.10 o 
  -2 -14   8       19.64        2.42     30.23 o 
  -1 -14   8       62.66       72.33     30.71 o 
   0 -14   8       37.73      -17.59     30.31 o 
   1 -14   8      294.52      259.37     52.89 o 
   2 -14   8      320.14      251.19     45.18 o 
   3 -14   8       19.81      -16.99     60.59 o 
   4 -14   8        3.96       13.56     39.16 o 
  -4 -13   8       89.98       79.27     30.41 o 
  -3 -13   8      156.02      203.90     30.57 o 
  -2 -13   8       74.38      154.36     33.89 o 
  -1 -13   8       58.61      108.85     30.42 o 
   0 -13   8        0.51       10.90     31.02 o 
   1 -13   8      122.13       95.70     31.69 o 
   2 -13   8      227.10      217.30     49.05 o 
   3 -13   8        7.87       18.36     38.52 o 
   4 -13   8        2.40       24.70     48.68 o 
   5 -13   8       18.36       -1.86     43.72 o 
  -5 -12   8       45.55       87.69     30.09 o 
  -4 -12   8       30.37       47.30     30.14 o 
  -3 -12   8       35.20       15.07     37.94 o 
  -2 -12   8        3.57       17.48     30.80 o 
  -1 -12   8       35.05        6.85     30.78 o 
   0 -12   8      326.49      369.45     32.23 o 
   1 -12   8      625.29      592.89    109.32 o 
   2 -12   8      172.33      236.40     32.94 o 
   3 -12   8      259.66      258.47     30.38 o 
   4 -12   8      191.12      268.05     49.30 o 
   5 -12   8       34.87       -6.71     39.09 o 
   6 -12   8      103.19       89.00     40.58 o 
   7 -12   8       56.64       75.99     40.83 o 
  -6 -11   8      239.37      176.06     33.00 o 
  -5 -11   8      225.53      268.26     30.84 o 
  -4 -11   8      289.77      224.88     31.37 o 
  -3 -11   8      219.02      224.48     33.91 o 
  -2 -11   8      366.25      389.91     33.13 o 
  -1 -11   8      242.83      246.26     35.51 o 
   0 -11   8      116.21       94.48     32.16 o 
   1 -11   8       48.35       79.42     57.96 o 
   2 -11   8      308.25      358.96     39.16 o 
   3 -11   8        5.48       33.88     32.49 o 
   4 -11   8        0.33       48.75     40.12 o 
   5 -11   8      143.70      177.24     45.86 o 
   6 -11   8       34.94      -30.06     41.01 o 
   7 -11   8       49.15       33.46     52.54 o 
  -7 -10   8       76.05       87.56     58.28 o 
  -6 -10   8        1.20      -45.12     74.14 o 
  -5 -10   8        4.16       -8.35     58.99 o 
  -4 -10   8       96.81       92.31     40.38 o 
  -3 -10   8       10.99       80.34     47.89 o 
  -2 -10   8      138.18      243.88     67.44 o 
  -1 -10   8        7.68       44.98     77.05 o 
   0 -10   8      470.57      392.84     42.70 o 
   1 -10   8      330.36      348.16     48.27 o 
   2 -10   8        1.63       38.67     41.66 o 
   3 -10   8      439.65      450.30     54.79 o 
   4 -10   8      209.01      196.83     49.44 o 
   5 -10   8      418.80      475.24     43.77 o 
   6 -10   8      218.15      179.17     47.06 o 
   7 -10   8       71.95       63.82     42.50 o 
   8 -10   8       53.44       78.11     40.99 o 
  -7  -9   8      106.73       63.58     33.68 o 
  -6  -9   8      115.95       69.26     45.44 o 
  -5  -9   8      508.49      511.78     41.67 o 
  -4  -9   8      409.52      355.68     52.75 o 
  -3  -9   8      485.27      434.90     55.13 o 
  -2  -9   8      552.08      550.19     43.68 o 
  -1  -9   8      349.96      385.90     50.04 o 
   0  -9   8      170.71       27.91     64.12 o 
   1  -9   8      107.25      155.26     44.13 o 
   2  -9   8      716.54      690.10     89.94 o 
   3  -9   8      402.60      386.20     37.88 o 
   4  -9   8       10.42        2.29     39.98 o 
   5  -9   8       77.42       80.49     44.67 o 
   6  -9   8      280.11      289.37     44.59 o 
   7  -9   8      544.50      579.64     57.10 o 
   8  -9   8       95.57       97.56     43.43 o 
   9  -9   8       28.10       38.17     40.43 o 
  -8  -8   8       12.69       -8.63     30.44 o 
  -7  -8   8       55.91      108.88     44.16 o 
  -6  -8   8      156.90      192.03     46.96 o 
  -5  -8   8       33.34      -29.34     42.92 o 
  -4  -8   8       97.74      187.05     49.10 o 
  -3  -8   8        6.61       83.79    115.92 o 
  -2  -8   8      339.61      238.86     58.17 o 
  -1  -8   8      138.87      150.61     49.55 o 
   0  -8   8      626.31      615.66     68.80 o 
   1  -8   8        7.84       21.80     44.40 o 
   2  -8   8      111.41      217.61     45.61 o 
   3  -8   8       62.37      134.01     59.66 o 
   4  -8   8       49.87       63.39     40.11 o 
   5  -8   8     1011.49     1036.94    106.59 o 
   6  -8   8      108.85       96.89     61.33 o 
   7  -8   8       37.41       -1.52     75.33 o 
   8  -8   8        0.37      -18.38     61.78 o 
   9  -8   8        0.10      -31.10     40.16 o 
  10  -8   8        0.36        9.29     39.88 o 
  -8  -7   8        2.10       99.81     48.52 o 
  -7  -7   8      134.00       67.50     40.30 o 
  -6  -7   8       37.30       86.17     61.90 o 
  -5  -7   8      246.05      283.15     42.26 o 
  -4  -7   8      109.91      208.04     95.15 o 
  -3  -7   8       32.81       69.48     87.07 o 
  -2  -7   8      159.22      166.75     75.78 o 
  -1  -7   8      722.30      710.20     73.73 o 
   0  -7   8      457.56      354.70     46.26 o 
   1  -7   8      184.62      178.36     46.17 o 
   2  -7   8       38.22       -9.21    105.05 o 
   3  -7   8      142.21      198.70     42.82 o 
   4  -7   8      372.70      410.39     40.93 o 
   5  -7   8        8.47       34.66     39.27 o 
   6  -7   8      794.83      818.64     68.66 o 
   7  -7   8        2.87       46.01     45.71 o 
   8  -7   8       93.02      132.74     44.27 o 
   9  -7   8      138.29      193.89     41.14 o 
  10  -7   8        7.17       82.37     91.17 o 
  -8  -6   8      545.11      435.88     40.04 o 
  -7  -6   8       70.66      143.24     45.79 o 
  -6  -6   8      255.03      318.79     41.84 o 
  -5  -6   8      143.17      124.48     43.06 o 
  -4  -6   8       48.11      113.05     44.46 o 
  -3  -6   8      586.07      627.63     47.20 o 
  -2  -6   8      427.79      461.50     81.36 o 
  -1  -6   8       85.02       18.59     46.93 o 
   0  -6   8      123.87      253.01     46.52 o 
   1  -6   8      216.43      234.48     47.59 o 
   2  -6   8      445.13      465.20     49.65 o 
   3  -6   8      966.50      981.37     43.53 o 
   4  -6   8     2242.40     2180.91    183.29 o 
   5  -6   8      913.56      899.57     72.51 o 
   6  -6   8      653.68      700.37     45.28 o 
   7  -6   8      420.65      433.87     39.02 o 
   8  -6   8       48.62      -45.52     45.52 o 
   9  -6   8        6.68      -44.27     44.27 o 
  10  -6   8       32.71       40.83     50.00 o 
  11  -6   8        0.81       78.81     68.92 o 
  -9  -5   8       59.83       76.65     37.63 o 
  -8  -5   8       43.26       41.02     39.12 o 
  -7  -5   8       43.83      122.84     39.64 o 
  -6  -5   8      215.68      319.42     91.66 o 
  -5  -5   8      324.44      348.69     44.48 o 
  -4  -5   8        5.59        2.42     45.33 o 
  -3  -5   8      325.32      303.55     52.12 o 
  -2  -5   8     2165.45     2220.42     64.12 o 
  -1  -5   8      307.82      382.24     47.13 o 
   0  -5   8     2263.00     2260.50     51.93 o 
   1  -5   8      108.25      111.18     48.48 o 
   2  -5   8      132.12      236.23     49.33 o 
   3  -5   8       20.27       24.78     41.85 o 
   4  -5   8       11.12       28.94     41.41 o 
   5  -5   8      317.32      242.80     41.09 o 
   6  -5   8       44.45       74.91     39.64 o 
   7  -5   8      108.34      140.97     38.63 o 
   8  -5   8       30.51       14.26     38.84 o 
   9  -5   8       90.52      140.52     43.70 o 
  10  -5   8      103.85       89.49     40.07 o 
  11  -5   8       83.95       41.04     48.71 o 
  -9  -4   8       72.71      137.19     56.73 o 
  -8  -4   8      161.13       25.86     56.65 o 
  -7  -4   8      191.13      117.74     40.57 o 
  -6  -4   8       45.94      117.61     42.36 o 
  -5  -4   8       67.98       25.99     51.82 o 
  -4  -4   8      111.30      164.30     45.88 o 
  -3  -4   8      166.19      146.84     65.23 o 
  -2  -4   8      293.43      266.24     46.45 o 
  -1  -4   8      507.04      627.32     68.64 o 
   0  -4   8      262.32      286.55     50.05 o 
   1  -4   8      342.00      402.05     49.80 o 
   2  -4   8       16.16       33.20     71.75 o 
   3  -4   8      113.12      115.21     43.25 o 
   4  -4   8     1179.88     1298.98     73.67 o 
   5  -4   8     1918.66     2004.70     47.08 o 
   6  -4   8      204.58      268.32     49.54 o 
   7  -4   8      120.39      169.38     39.12 o 
   8  -4   8        1.20        0.14     37.82 o 
   9  -4   8       53.75       67.50     36.61 o 
  10  -4   8        3.72      -11.43     36.44 o 
  11  -4   8       48.78        6.63     32.79 o 
  -9  -3   8       21.73       74.79     57.96 o 
  -8  -3   8      127.98       93.43     57.72 o 
  -7  -3   8       78.16      100.14     40.27 o 
  -6  -3   8      233.90      309.92     57.88 o 
  -5  -3   8        0.41       15.52     64.04 o 
  -4  -3   8      382.93      324.29     45.34 o 
  -3  -3   8      337.55      302.13     45.41 o 
  -2  -3   8     1183.11     1170.03     48.91 o 
  -1  -3   8     2449.57     2412.82     76.60 o 
   0  -3   8     5543.42     5495.84    310.17 o 
   1  -3   8     2057.79     2145.49     57.00 o 
   2  -3   8      887.63      881.08     55.05 o 
   3  -3   8     3196.73     3100.24    351.59 o 
   4  -3   8      340.46      344.35     42.57 o 
   5  -3   8        0.59      104.04     78.92 o 
   6  -3   8      526.13      586.51     40.75 o 
   7  -3   8      399.51      458.14     35.60 o 
   8  -3   8       33.50       71.99     33.04 o 
   9  -3   8       40.39       26.23     32.00 o 
  10  -3   8       65.73       38.82     34.59 o 
  11  -3   8      211.29      136.73     43.62 o 
  12  -3   8        5.10       34.46     31.88 o 
  -9  -2   8       17.52       79.06     75.04 o 
  -8  -2   8      134.09      134.48     58.21 o 
  -7  -2   8      385.72      446.87     58.04 o 
  -6  -2   8      109.22      100.67     78.57 o 
  -5  -2   8      151.31      168.00     44.73 o 
  -4  -2   8      227.99      282.02     46.87 o 
  -3  -2   8      248.44      265.57     45.91 o 
  -2  -2   8        9.36       32.44     47.25 o 
  -1  -2   8       25.02       47.78     69.05 o 
   0  -2   8      617.31      547.87     51.94 o 
   1  -2   8       27.01        5.68     53.32 o 
   2  -2   8       41.23       86.30     54.79 o 
   3  -2   8       39.97      131.09     46.94 o 
   4  -2   8     5856.86     6005.66    174.57 o 
   5  -2   8     1751.89     1513.50    121.31 o 
   6  -2   8     1874.72     1650.43    101.57 o 
   7  -2   8       80.72       77.61     34.26 o 
   8  -2   8      280.81      307.34     36.45 o 
   9  -2   8       77.32      130.22     41.68 o 
  10  -2   8       30.51       26.43     29.87 o 
  11  -2   8       20.55       32.99     32.13 o 
  12  -2   8        3.05       17.80     31.20 o 
  -9  -1   8       16.73       44.83     55.09 o 
  -8  -1   8       20.75       33.17     57.55 o 
  -7  -1   8       45.61      114.53     57.72 o 
  -6  -1   8      481.91      561.79     42.78 o 
  -5  -1   8       89.83      126.73     44.07 o 
  -4  -1   8       60.46      120.34     45.33 o 
  -3  -1   8      734.83      814.54     99.22 o 
  -2  -1   8      555.15      614.23     48.94 o 
  -1  -1   8     1650.61     1626.47     76.60 o 
   0  -1   8     1348.58     1259.38     81.48 o 
   1  -1   8      535.09      441.66     55.79 o 
   2  -1   8       35.05       61.96     47.45 o 
   3  -1   8      114.85      132.59     46.59 o 
   4  -1   8       96.17      145.16     44.30 o 
   5  -1   8       12.30       64.55     52.79 o 
   6  -1   8      165.88      209.35     35.51 o 
   7  -1   8      115.84       86.88     49.27 o 
   8  -1   8      121.81       72.56     35.31 o 
   9  -1   8      125.85      198.82     31.47 o 
  10  -1   8       43.76       42.73     29.68 o 
  11  -1   8      152.66      169.54     32.95 o 
  12  -1   8       72.07       93.89     34.65 o 
  -9   0   8       94.81      128.32     55.42 o 
  -8   0   8      107.40       81.28     57.14 o 
  -7   0   8      350.98      364.52     57.22 o 
  -6   0   8      426.74      293.71    143.14 o 
  -5   0   8      200.19      245.04     84.23 o 
  -4   0   8      351.97      381.59     49.63 o 
  -3   0   8       56.80       44.87     52.54 o 
  -2   0   8      233.09      183.18     49.18 o 
  -1   0   8      436.20      521.58     71.67 o 
   0   0   8        1.52       38.51     53.15 o 
   1   0   8     1325.99     1396.97     77.58 o 
   2   0   8        0.37       65.37     49.78 o 
   3   0   8     2560.58     2652.26    110.02 o 
   4   0   8     1613.18     1551.11    276.10 o 
   5   0   8       98.05      116.19     36.28 o 
   6   0   8      915.38      816.38     53.02 o 
   7   0   8      679.04      594.16     46.64 o 
   8   0   8       19.34       20.62     33.67 o 
   9   0   8      247.92      354.51     54.11 o 
  10   0   8      690.61      670.55     30.92 o 
  11   0   8        0.04       24.17     44.89 o 
  12   0   8       33.87      -40.91     53.14 o 
  -9   1   8      109.84       67.32     55.58 o 
  -8   1   8       53.94       98.03     55.17 o 
  -7   1   8       84.20      184.89     58.04 o 
  -6   1   8       78.29      100.52     42.02 o 
  -5   1   8        0.47      112.15     42.94 o 
  -4   1   8      241.90      170.82     44.42 o 
  -3   1   8      294.57      293.20     45.74 o 
  -2   1   8      367.03      347.94     46.92 o 
  -1   1   8      386.56      633.71     51.63 o 
   0   1   8        3.10      -33.24     54.04 o 
   1   1   8     1048.88     1122.01     62.01 o 
   2   1   8     3029.83     3016.98     54.94 o 
   3   1   8     1401.09     1513.65     93.75 o 
   4   1   8       22.60       89.41     38.28 o 
   5   1   8      210.38      227.67     39.48 o 
   6   1   8      183.98      200.32     34.65 o 
   7   1   8        0.52       45.26     36.72 o 
   8   1   8      129.67      183.30     33.25 o 
   9   1   8      596.13      587.66     33.13 o 
  10   1   8       21.04       77.01     47.04 o 
  11   1   8        4.04       10.77     27.41 o 
  12   1   8       47.66       33.68     30.95 o 
  -9   2   8        0.49       90.47     55.91 o 
  -8   2   8        0.27      -20.94     55.66 o 
  -7   2   8       69.28      161.57     57.80 o 
  -6   2   8      276.03      267.53     42.24 o 
  -5   2   8      726.65      777.22     84.32 o 
  -4   2   8        2.37       60.36     44.21 o 
  -3   2   8     2181.37     2190.47     50.09 o 
  -2   2   8      308.02      289.32     44.12 o 
  -1   2   8       24.36       54.85     47.86 o 
   0   2   8     1627.54     1744.22    170.03 o 
   1   2   8        0.05      -14.14     48.24 o 
   2   2   8       16.36       36.53     48.68 o 
   3   2   8      292.07      164.63     46.99 o 
   4   2   8      565.78      564.99     38.44 o 
   5   2   8      174.36      193.99     37.12 o 
   6   2   8     1212.71      972.87     92.62 o 
   7   2   8       16.26       52.27     33.97 o 
   8   2   8      162.42      106.58     47.50 o 
   9   2   8     2126.77     1852.07    119.96 o 
  10   2   8       34.50       91.45     45.18 o 
  11   2   8      161.61      167.47     28.03 o 
  12   2   8        1.06       -4.50     30.56 o 
  -9   3   8       64.41       12.23     56.24 o 
  -8   3   8       32.77      -28.82     57.14 o 
  -7   3   8      156.16      325.44     85.30 o 
  -6   3   8      239.43      308.90     41.61 o 
  -5   3   8       13.25       35.36     43.16 o 
  -4   3   8      123.93      173.59     45.04 o 
  -3   3   8       65.42       41.72     44.03 o 
  -2   3   8        0.93      -15.06     49.01 o 
  -1   3   8      463.74      462.25     47.15 o 
   0   3   8     1373.19     1320.39    260.53 o 
   1   3   8     3439.04     3635.55     53.82 o 
   2   3   8     1513.48     1509.86     49.62 o 
   3   3   8     2040.14     1973.05     88.97 o 
   4   3   8      721.59      632.85     38.68 o 
   5   3   8        0.76        3.11     36.93 o 
   6   3   8      456.18      419.68     36.28 o 
   7   3   8       27.94       49.67     34.70 o 
   8   3   8      140.91      109.68     51.94 o 
   9   3   8      398.59      345.50     56.14 o 
  10   3   8      113.56      157.12     29.88 o 
  11   3   8      130.29      159.61     27.80 o 
  12   3   8       59.94       96.64     44.04 o 
  -8   4   8        3.32      -17.49     57.47 o 
  -7   4   8        2.23       17.72     65.93 o 
  -6   4   8      461.93      494.23     69.74 o 
  -5   4   8       79.94      161.75     48.16 o 
  -4   4   8      212.67      259.34     61.62 o 
  -3   4   8     1649.50     1732.58     56.46 o 
  -2   4   8      116.53       67.88     46.05 o 
  -1   4   8      989.45      950.79    123.89 o 
   0   4   8      201.59      146.51     49.84 o 
   1   4   8       33.30        1.87     50.14 o 
   2   4   8     1077.21     1064.82    140.04 o 
   3   4   8      107.29      127.26     41.32 o 
   4   4   8      425.10      407.56     38.21 o 
   5   4   8      730.52      728.33     67.20 o 
   6   4   8      232.20      257.43     40.24 o 
   7   4   8      749.44      741.95     50.41 o 
   8   4   8      776.66      816.37     54.40 o 
   9   4   8       10.80       -4.61     31.19 o 
  10   4   8      536.54      538.18     32.18 o 
  11   4   8      149.25      166.01     27.31 o 
  12   4   8        5.04      -27.66     31.45 o 
  -8   5   8       73.41      156.56     60.51 o 
  -7   5   8      198.17      247.71     39.78 o 
  -6   5   8       35.62      -29.81     41.25 o 
  -5   5   8      356.92      268.14     46.96 o 
  -4   5   8        4.69      -29.22     43.56 o 
  -3   5   8      218.39      155.59     45.22 o 
  -2   5   8       49.93       77.62     52.69 o 
  -1   5   8        1.90       33.90     45.76 o 
   0   5   8       96.97      142.19     53.75 o 
   1   5   8     2077.60     2127.97     88.60 o 
   2   5   8     2440.58     2288.23    173.39 o 
   3   5   8     3350.24     2896.18    340.87 o 
   4   5   8       14.87       -3.97     37.91 o 
   5   5   8     1209.17     1162.24     51.33 o 
   6   5   8      637.05      585.50     89.20 o 
   7   5   8      123.16       99.24     38.01 o 
   8   5   8        0.21      144.26     48.72 o 
   9   5   8       32.45        0.02     44.87 o 
  10   5   8      112.57      138.04     28.52 o 
  11   5   8       34.06       79.74     35.05 o 
  12   5   8       21.23       30.18     26.00 o 
  -8   6   8       23.89       57.16     38.36 o 
  -7   6   8       19.81       -8.56     39.40 o 
  -6   6   8       95.50       83.85     41.74 o 
  -5   6   8      469.45      474.78     66.83 o 
  -4   6   8     1342.14     1339.58     79.14 o 
  -3   6   8        9.81       19.24     46.94 o 
  -2   6   8      440.36      429.23     40.21 o 
  -1   6   8      449.32      489.68     43.55 o 
   0   6   8      249.67      191.39     52.55 o 
   1   6   8       79.66      100.33     40.88 o 
   2   6   8     2676.32     2279.41    254.00 o 
   3   6   8       40.14        8.75     36.28 o 
   4   6   8       30.89       -4.24     35.74 o 
   5   6   8      150.89      186.69     35.04 o 
   6   6   8     1024.70      890.77     62.66 o 
   7   6   8     2729.49     2590.32     87.05 o 
   8   6   8      870.89      971.70     75.69 o 
   9   6   8      352.96      363.71     52.06 o 
  10   6   8      166.22      152.11     28.45 o 
  11   6   8      162.60      227.64     33.46 o 
  12   6   8       29.92       79.72     28.38 o 
  -7   7   8      159.41      117.32     40.68 o 
  -6   7   8       16.99       87.07     40.88 o 
  -5   7   8        7.68       61.34     41.99 o 
  -4   7   8       21.59        7.30     42.93 o 
  -3   7   8      291.15      287.90     46.14 o 
  -2   7   8       29.57       62.97     39.11 o 
  -1   7   8       97.74       94.63     38.90 o 
   0   7   8      215.99      222.27     41.29 o 
   1   7   8      222.60      218.99     43.30 o 
   2   7   8     2372.22     1777.15    329.03 o 
   3   7   8      406.12      476.81     36.77 o 
   4   7   8       65.89       54.60     40.93 o 
   5   7   8      347.02      337.18     38.35 o 
   6   7   8      237.76      282.78     38.68 o 
   7   7   8        8.15       31.75     33.07 o 
   8   7   8        0.08       26.77     31.85 o 
   9   7   8        0.36       43.20     38.96 o 
  10   7   8        4.70       29.73     28.55 o 
  11   7   8       29.16       54.72     48.61 o 
  12   7   8       12.58       -9.84     45.02 o 
  -7   8   8       53.09       73.04     39.73 o 
  -6   8   8        4.27       17.40     40.79 o 
  -5   8   8       83.39       72.45     38.49 o 
  -4   8   8      254.48      262.00     37.68 o 
  -3   8   8       12.30       24.89     38.38 o 
  -2   8   8        1.45       58.02     49.18 o 
  -1   8   8      758.38      710.89     49.71 o 
   0   8   8        1.35       47.75     54.79 o 
   1   8   8      510.24      469.46     41.84 o 
   2   8   8      416.36      382.11     42.04 o 
   3   8   8      141.01       81.92     47.13 o 
   4   8   8       36.16       22.84     37.23 o 
   5   8   8      414.57      409.17     33.97 o 
   6   8   8       10.49       37.42     33.07 o 
   7   8   8        7.35      104.39     32.73 o 
   8   8   8      293.68      331.95     41.57 o 
   9   8   8      523.00      505.65     31.63 o 
  10   8   8        3.28       29.03     46.95 o 
  11   8   8        8.12       17.70     34.38 o 
  12   8   8       65.40       62.00     26.54 o 
  -6   9   8      106.03      111.49     34.22 o 
  -5   9   8       15.23       13.07     35.45 o 
  -4   9   8      292.38      292.39     37.23 o 
  -3   9   8      105.48      101.43     38.65 o 
  -2   9   8      290.37      268.07     43.07 o 
  -1   9   8        0.39      -13.68     42.72 o 
   0   9   8      188.65      214.17     39.70 o 
   1   9   8      955.67      967.91     91.21 o 
   2   9   8     2523.58     2458.32    184.23 o 
   3   9   8      775.49      744.77     36.17 o 
   4   9   8      289.17      261.93     35.18 o 
   5   9   8       11.61       -4.29     32.92 o 
   6   9   8      357.67      335.82     40.46 o 
   7   9   8      177.75      184.91     31.28 o 
   8   9   8        9.84      -27.56     36.75 o 
   9   9   8       47.04       54.83     29.23 o 
  10   9   8        0.51       54.77     28.14 o 
  11   9   8        9.70       22.26     40.01 o 
  -6  10   8       34.04       55.15     35.01 o 
  -5  10   8       15.64      -16.40     36.19 o 
  -4  10   8       86.36       59.36     35.57 o 
  -3  10   8      188.22      185.09     39.37 o 
  -2  10   8        6.34       29.82     40.79 o 
  -1  10   8      369.80      490.79     64.37 o 
   0  10   8      542.81      598.34     65.84 o 
   1  10   8        0.93      -16.95     41.77 o 
   2  10   8       83.17      127.17     42.85 o 
   3  10   8      416.63      403.24     34.79 o 
   4  10   8       34.13       48.43     32.90 o 
   5  10   8       53.72       90.21     32.57 o 
   6  10   8      294.87      256.07     31.38 o 
   7  10   8        1.00       42.53     30.32 o 
   8  10   8      171.77      198.77     33.80 o 
   9  10   8       25.76       45.76     46.68 o 
  10  10   8       26.20       74.22     27.13 o 
  11  10   8       13.90       59.81     26.49 o 
  -5  11   8       91.60       82.37     38.10 o 
  -4  11   8      161.20      105.23     33.52 o 
  -3  11   8      268.35      226.27     59.93 o 
  -2  11   8       47.93       34.40     58.70 o 
  -1  11   8        2.34       28.57     59.60 o 
   0  11   8       45.85       41.95     62.31 o 
   1  11   8      279.10      154.76     60.92 o 
   2  11   8      577.32      534.85     47.20 o 
   3  11   8       29.18        5.67     31.77 o 
   4  11   8       87.96       79.95     35.28 o 
   5  11   8     1136.50     1188.31     40.91 o 
   6  11   8      164.29      148.70     30.07 o 
   7  11   8      563.50      537.35     41.68 o 
   8  11   8      751.23      796.50     70.03 o 
   9  11   8        5.40       14.39     54.57 o 
  10  11   8       15.31      -33.08     33.08 o 
  -4  12   8      111.68       96.71     80.38 o 
  -3  12   8      227.19      210.83     58.13 o 
  -2  12   8      260.31      219.78     57.47 o 
  -1  12   8      195.92      160.34     60.92 o 
   0  12   8      491.31      489.23     59.52 o 
   1  12   8      340.44      328.73     59.28 o 
   2  12   8      129.00      152.29     54.35 o 
   3  12   8       38.24       43.56     30.09 o 
   4  12   8       13.15       17.37     29.96 o 
   5  12   8      116.79       76.88     29.32 o 
   6  12   8        1.19        3.66     33.26 o 
   7  12   8      454.58      472.73     42.73 o 
   8  12   8       68.39       59.67     40.35 o 
   9  12   8      184.93      198.65     27.05 o 
  10  12   8      245.15      244.32     53.78 o 
  -3  13   8      122.72      123.31     77.83 o 
  -2  13   8        1.45       12.40     53.61 o 
  -1  13   8        0.74       66.01     54.27 o 
   0  13   8       83.37      145.15     54.92 o 
   1  13   8       71.47      -12.89     54.76 o 
   2  13   8      333.15      413.12     53.36 o 
   3  13   8        5.52      -39.03     39.03 o 
   4  13   8      282.21      241.12     29.36 o 
   5  13   8      454.25      485.37     29.49 o 
   6  13   8      343.80      368.93     27.88 o 
   7  13   8      373.56      361.50     27.55 o 
   8  13   8      185.31      171.72     27.40 o 
   9  13   8       38.16       59.44     26.66 o 
  -2  14   8       31.39      -24.79     49.59 o 
  -1  14   8       15.99       -1.07     53.12 o 
   0  14   8        0.88      -32.59     51.48 o 
   1  14   8      123.42      167.15     51.64 o 
   2  14   8        4.87      -30.46     51.56 o 
   3  14   8        3.30       -9.74     36.86 o 
   4  14   8        1.91       21.58     29.41 o 
   5  14   8       88.65       77.28     27.21 o 
   6  14   8        8.27      -26.67     33.83 o 
   7  14   8        9.82       39.29     25.99 o 
   8  14   8        2.95       19.29     26.33 o 
  -1  15   8        9.03      -51.72     51.72 o 
   0  15   8       49.47       36.94     52.46 o 
   1  15   8        2.25       76.52     49.67 o 
   2  15   8       13.83       25.62     49.01 o 
   3  15   8      125.78      102.85     37.04 o 
   4  15   8      356.13      272.22     36.46 o 
   5  15   8      405.49      448.16     49.24 o 
   6  15   8      200.78      216.32     27.60 o 
   7  15   8      115.64       39.13     44.51 o 
   2  16   8      139.02      184.56     50.08 o 
   3  16   8       21.56       51.37     36.16 o 
   4  16   8       20.96      -46.19     51.56 o 
  -1 -14   9       19.88       39.89     29.98 o 
   0 -14   9        1.95       -2.63     32.82 o 
   1 -14   9       58.98       72.25     30.27 o 
   2 -14   9       83.12       15.93     34.27 o 
  -3 -13   9        5.08        2.06     30.04 o 
  -2 -13   9       20.03       38.55     31.13 o 
  -1 -13   9       63.28       21.10     29.86 o 
   0 -13   9       78.83      113.53     29.86 o 
   1 -13   9        2.09       14.73     29.85 o 
   2 -13   9       20.46       55.51     39.86 o 
   3 -13   9       13.52       37.38     27.80 o 
   4 -13   9        9.71       92.33     37.61 o 
   5 -13   9        1.27       -7.20     44.70 o 
  -4 -12   9      390.38      364.74     31.02 o 
  -3 -12   9      556.23      460.01     30.68 o 
  -2 -12   9      111.15      150.57     30.97 o 
  -1 -12   9       50.07       66.97     29.63 o 
   0 -12   9      104.08      110.98     30.45 o 
   1 -12   9        8.02       10.32     30.64 o 
   2 -12   9        7.54       15.64     37.63 o 
   3 -12   9       40.34       58.23     27.54 o 
   4 -12   9       43.09       63.37     39.14 o 
   5 -12   9        9.46       50.63     43.88 o 
   6 -12   9       50.75      123.51     39.65 o 
  -5 -11   9       30.21       39.29     32.31 o 
  -4 -11   9       15.00       -8.88     30.77 o 
  -3 -11   9       13.33       43.58     43.11 o 
  -2 -11   9        0.61       74.86     42.94 o 
  -1 -11   9      124.68      138.24     48.48 o 
   0 -11   9      147.46      174.47     45.75 o 
   1 -11   9      120.03       69.78     46.04 o 
   2 -11   9       26.91       25.78     32.01 o 
   3 -11   9       11.86        6.04     28.37 o 
   4 -11   9       19.57       27.21     32.30 o 
   5 -11   9      186.38      137.60     39.37 o 
   6 -11   9        6.13       12.57     39.73 o 
   7 -11   9        8.77      -16.55     40.58 o 
  -6 -10   9      227.81       83.75     30.27 o 
  -5 -10   9      131.43      108.19     40.48 o 
  -4 -10   9       42.44      -26.55     38.49 o 
  -3 -10   9      267.49      319.79     85.79 o 
  -2 -10   9      120.44      165.65     39.80 o 
  -1 -10   9       45.79       61.00     39.85 o 
   0 -10   9      195.03      147.78     46.30 o 
   1 -10   9      155.33      108.28     40.75 o 
   2 -10   9        1.10       50.14     40.52 o 
   3 -10   9       54.85       91.16     35.10 o 
   4 -10   9       33.03       48.99     29.60 o 
   5 -10   9       78.12      117.80     54.02 o 
   6 -10   9      131.51      102.90     57.92 o 
   7 -10   9       54.41       46.71     51.19 o 
   8 -10   9       24.49       20.48     40.50 o 
  -7  -9   9      269.79      280.01     37.57 o 
  -6  -9   9       19.61       41.25     73.36 o 
  -5  -9   9      126.74      133.16     85.67 o 
  -4  -9   9       12.37       85.52     40.35 o 
  -3  -9   9       25.72      126.71     40.33 o 
  -2  -9   9        1.87      -39.03     40.61 o 
  -1  -9   9        2.18      123.55     61.12 o 
   0  -9   9      934.61      902.35     62.81 o 
   1  -9   9      777.30      731.28     43.49 o 
   2  -9   9      289.49      290.83     42.96 o 
   3  -9   9      168.98      223.26     35.97 o 
   4  -9   9      361.90      348.39     68.03 o 
   5  -9   9       39.15       68.05     68.62 o 
   6  -9   9      119.73      152.01     42.54 o 
   7  -9   9       21.74       21.86     41.41 o 
   8  -9   9        0.20      -10.65     51.19 o 
   9  -9   9        0.70       -4.13     70.03 o 
  -7  -8   9        0.31       90.70    113.26 o 
  -6  -8   9       25.56       88.51     39.61 o 
  -5  -8   9      256.02      172.23     50.66 o 
  -4  -8   9       40.55       67.27     86.86 o 
  -3  -8   9      373.19      404.12     69.13 o 
  -2  -8   9      668.55      734.04     84.07 o 
  -1  -8   9      302.10      344.55     86.29 o 
   0  -8   9       29.22       31.94     65.52 o 
   1  -8   9      651.91      674.62     44.79 o 
   2  -8   9      546.45      578.03     57.47 o 
   3  -8   9        8.12       -9.17     41.33 o 
   4  -8   9       83.35      137.62     36.52 o 
   5  -8   9        4.36       20.17     37.83 o 
   6  -8   9      618.37      569.44     37.71 o 
   7  -8   9      662.42      698.09     44.49 o 
   8  -8   9      224.31      273.73     64.16 o 
   9  -8   9       42.76      123.53     40.11 o 
  -7  -7   9      214.36      217.78     46.92 o 
  -6  -7   9        6.70       16.90     77.67 o 
  -5  -7   9       33.30      103.01     62.93 o 
  -4  -7   9        0.29      -85.38     89.82 o 
  -3  -7   9      325.89      302.39     44.18 o 
  -2  -7   9      219.18      240.87     45.37 o 
  -1  -7   9        3.91      120.24     52.26 o 
   0  -7   9       45.15       -1.31     67.32 o 
   1  -7   9      336.96      444.07     46.83 o 
   2  -7   9      224.28      237.59     45.58 o 
   3  -7   9       89.34       92.52     43.79 o 
   4  -7   9      162.81       97.56     38.98 o 
   5  -7   9       85.99       89.69     37.82 o 
   6  -7   9      257.64      338.87     47.71 o 
   7  -7   9       99.83       71.27     40.00 o 
   8  -7   9       17.58       73.05     43.22 o 
   9  -7   9       91.21       52.69     75.29 o 
  10  -7   9       83.87       25.67     82.76 o 
  -8  -6   9        6.53       96.85     38.80 o 
  -7  -6   9        0.14      -67.77     67.77 o 
  -6  -6   9        1.69       82.80     39.51 o 
  -5  -6   9       30.99       31.03     94.54 o 
  -4  -6   9      431.38      425.75     43.89 o 
  -3  -6   9       11.12      -39.88     45.11 o 
  -2  -6   9       20.98       89.17    106.03 o 
  -1  -6   9     2621.90     2445.82   1223.61 o 
   0  -6   9      177.57      240.23     45.95 o 
   1  -6   9       10.32      -41.35     46.49 o 
   2  -6   9       34.53       82.80    172.29 o 
   3  -6   9      109.31      110.00     39.70 o 
   4  -6   9      114.32      216.70     40.71 o 
   5  -6   9        6.15       10.13     40.26 o 
   6  -6   9        5.43       17.68     37.17 o 
   7  -6   9        3.81       -0.69     35.95 o 
   8  -6   9        1.40       45.49     35.27 o 
   9  -6   9      134.08      113.30     42.75 o 
  10  -6   9        1.58      -39.38     86.45 o 
  -8  -5   9       99.31       91.64     58.82 o 
  -7  -5   9      329.36      240.69    153.73 o 
  -6  -5   9       41.88       15.71     40.34 o 
  -5  -5   9        2.10       62.01     50.57 o 
  -4  -5   9      226.80      280.33    180.33 o 
  -3  -5   9        0.17       89.63     45.39 o 
  -2  -5   9      494.55      497.96     47.43 o 
  -1  -5   9       23.61       79.87     45.74 o 
   0  -5   9      151.07      127.96     98.72 o 
   1  -5   9       67.30       30.37    112.97 o 
   2  -5   9      490.55      453.07     49.39 o 
   3  -5   9      405.19      400.82     42.73 o 
   4  -5   9       69.13      169.15     43.02 o 
   5  -5   9      570.21      605.07     41.16 o 
   6  -5   9       10.11       20.59     38.91 o 
   7  -5   9        0.60       48.25     40.69 o 
   8  -5   9       51.63       88.88     36.24 o 
   9  -5   9       33.75      100.74     38.27 o 
  10  -5   9       51.13       75.26     40.63 o 
  11  -5   9        6.73       37.24     39.55 o 
  -8  -4   9        9.22      -46.01     84.15 o 
  -7  -4   9       19.05      -36.09     39.92 o 
  -6  -4   9      159.88      236.19     41.13 o 
  -5  -4   9      182.21      171.62     42.87 o 
  -4  -4   9     1301.23     1090.74    205.95 o 
  -3  -4   9      788.10      720.90    224.50 o 
  -2  -4   9     1545.37     1489.24     48.94 o 
  -1  -4   9     3371.02     3602.78    168.10 o 
   0  -4   9     1863.95     1921.13     50.65 o 
   1  -4   9      348.22      304.33     47.54 o 
   2  -4   9      190.70      298.54     60.14 o 
   3  -4   9       14.94      -17.48     68.48 o 
   4  -4   9       76.68       70.35     41.70 o 
   5  -4   9      411.67      369.02     91.78 o 
   6  -4   9      436.91      448.78     54.34 o 
   7  -4   9      668.03      616.76     44.17 o 
   8  -4   9      138.64      129.58     35.99 o 
   9  -4   9       51.24       66.12     39.56 o 
  10  -4   9        1.22       35.51     69.09 o 
  11  -4   9        0.97       27.10     31.80 o 
  -8  -3   9       68.24       44.31     36.73 o 
  -7  -3   9      151.97      103.01     45.46 o 
  -6  -3   9      648.81      608.63     50.41 o 
  -5  -3   9      722.85      607.32     43.76 o 
  -4  -3   9      317.53      332.76     44.47 o 
  -3  -3   9      396.25      347.07     46.58 o 
  -2  -3   9      323.99      371.20     64.61 o 
  -1  -3   9       19.58      -66.83     66.83 o 
   0  -3   9     1802.23     1836.19     59.15 o 
   1  -3   9        3.01      127.77     49.07 o 
   2  -3   9      576.88      595.04     50.78 o 
   3  -3   9       42.43       53.67     41.36 o 
   4  -3   9      747.60      771.83     60.47 o 
   5  -3   9      338.09      434.61     42.75 o 
   6  -3   9      253.12      273.15     40.07 o 
   7  -3   9      442.56      437.01     40.01 o 
   8  -3   9      210.42      147.98     33.03 o 
   9  -3   9       34.44       34.46     31.09 o 
  10  -3   9      229.47      240.88     31.43 o 
  11  -3   9        7.84       40.54     31.95 o 
  -8  -2   9       36.82       65.02     37.66 o 
  -7  -2   9       63.71       91.40     37.66 o 
  -6  -2   9       70.85       52.21     41.03 o 
  -5  -2   9       10.74        0.64     54.64 o 
  -4  -2   9      100.25      140.50     51.59 o 
  -3  -2   9      576.59      582.60     45.11 o 
  -2  -2   9      129.84      142.80     45.45 o 
  -1  -2   9      432.12      345.88     67.81 o 
   0  -2   9        8.46       16.46     79.68 o 
   1  -2   9     1759.88     1747.84     88.22 o 
   2  -2   9      622.49      518.91     52.51 o 
   3  -2   9       42.93       52.56     41.81 o 
   4  -2   9      599.51      570.44     57.84 o 
   5  -2   9        9.46       18.94     41.75 o 
   6  -2   9        6.37      -20.91     43.45 o 
   7  -2   9       48.06       85.73     40.50 o 
   8  -2   9      107.56      125.93     32.96 o 
   9  -2   9       87.21      107.29     39.73 o 
  10  -2   9      227.63      279.83     37.85 o 
  11  -2   9      156.72      129.98     36.49 o 
  12  -2   9       21.35        9.29     32.42 o 
  -8  -1   9       77.83      137.78     67.53 o 
  -7  -1   9       41.58        2.35     37.43 o 
  -6  -1   9     1000.85      991.20     42.69 o 
  -5  -1   9      902.48      843.60     43.83 o 
  -4  -1   9      316.00      286.97     44.58 o 
  -3  -1   9        1.70      -46.24     46.24 o 
  -2  -1   9      508.83      476.53     90.39 o 
  -1  -1   9       24.62       36.53     71.26 o 
   0  -1   9       10.72      -12.16     50.95 o 
   1  -1   9        2.91       -9.44     51.96 o 
   2  -1   9      137.51      142.57     43.39 o 
   3  -1   9      210.54      152.95     43.17 o 
   4  -1   9      215.32      207.76     41.90 o 
   5  -1   9      440.22      405.95     42.18 o 
   6  -1   9      418.72      446.21     71.76 o 
   7  -1   9      448.94      450.10     35.02 o 
   8  -1   9      203.08      225.18     42.36 o 
   9  -1   9      912.14      911.31     57.19 o 
  10  -1   9      120.43      102.47     29.65 o 
  11  -1   9       25.11       62.94     27.43 o 
  12  -1   9        0.12       28.14     31.53 o 
  -8   0   9       11.93       28.24     37.56 o 
  -7   0   9       44.36       32.40     57.18 o 
  -6   0   9      194.63      151.35     39.69 o 
  -5   0   9      358.68      428.71     41.65 o 
  -4   0   9      152.52      232.07     45.89 o 
  -3   0   9      174.94      218.57     44.73 o 
  -2   0   9      208.94      171.88     46.66 o 
  -1   0   9       68.89       55.09     70.20 o 
   0   0   9      679.13      614.91     50.29 o 
   1   0   9      432.15      416.78     59.11 o 
   2   0   9      273.90      239.78     44.42 o 
   3   0   9      882.72      846.42     45.46 o 
   4   0   9        8.03       12.49     42.81 o 
   5   0   9       42.93       84.31     40.19 o 
   6   0   9       11.87      -24.14     34.72 o 
   7   0   9       40.38       71.47     33.82 o 
   8   0   9       48.39       77.96     33.62 o 
   9   0   9      378.92      433.26     32.57 o 
  10   0   9      483.45      476.69     33.41 o 
  11   0   9        2.85       -9.68     27.34 o 
  12   0   9       24.35      -41.41     41.41 o 
  -8   1   9       22.83       47.47     58.70 o 
  -7   1   9        0.75       68.60     37.50 o 
  -6   1   9      209.66      160.96     40.91 o 
  -5   1   9      139.99      249.21     77.21 o 
  -4   1   9       27.32      -35.44     42.51 o 
  -3   1   9       80.88      100.89     43.82 o 
  -2   1   9      170.84      194.75     54.98 o 
  -1   1   9       18.34       74.84     47.36 o 
   0   1   9        6.14      111.91     56.61 o 
   1   1   9      792.27      765.28    170.72 o 
   2   1   9      449.96      485.30     70.84 o 
   3   1   9      724.12      689.64     73.20 o 
   4   1   9      240.69      231.26     42.73 o 
   5   1   9      570.33      541.22     44.14 o 
   6   1   9      199.47      246.69     33.83 o 
   7   1   9      166.32       80.21     34.46 o 
   8   1   9        1.59      -43.50     51.73 o 
   9   1   9       45.46        0.47     33.81 o 
  10   1   9        8.06      -26.28     28.99 o 
  11   1   9        0.63       18.21     27.91 o 
  12   1   9        0.11      -22.49     36.73 o 
  -8   2   9       36.46       83.65     37.44 o 
  -7   2   9      155.94      199.12     64.37 o 
  -6   2   9        1.46       70.37     39.22 o 
  -5   2   9      744.62      685.40     43.04 o 
  -4   2   9      467.82      503.17     44.05 o 
  -3   2   9      427.03      494.36     90.19 o 
  -2   2   9     1378.67     1498.76     78.45 o 
  -1   2   9       15.97       53.29     53.22 o 
   0   2   9       33.05       46.71     47.03 o 
   1   2   9     2070.28     2204.71    102.71 o 
   2   2   9     1067.12     1082.77     45.38 o 
   3   2   9       80.53       85.76     43.10 o 
   4   2   9      214.77      262.34     43.07 o 
   5   2   9       26.74       27.19     36.03 o 
   6   2   9       86.38       21.69     46.68 o 
   7   2   9      516.99      552.14     59.07 o 
   8   2   9      676.23      667.75     58.51 o 
   9   2   9      604.26      593.99     40.81 o 
  10   2   9       99.49      185.61     52.10 o 
  11   2   9        6.07      -14.44     35.62 o 
  12   2   9       31.95       34.29     29.34 o 
  -8   3   9        0.91        1.33     36.53 o 
  -7   3   9      108.89      168.54     37.86 o 
  -6   3   9      142.12      193.73     40.44 o 
  -5   3   9      523.58      592.83     43.02 o 
  -4   3   9     3433.26     2981.93     51.26 o 
  -3   3   9     1216.41     1220.15     47.77 o 
  -2   3   9      471.51      440.36     51.89 o 
  -1   3   9      443.58      373.59     93.10 o 
   0   3   9       46.31       31.07     39.70 o 
   1   3   9       33.84       54.17     44.74 o 
   2   3   9       28.48       56.77     54.56 o 
   3   3   9       37.36       48.01     40.94 o 
   4   3   9      980.76     1078.29     37.29 o 
   5   3   9      189.13      221.97     35.32 o 
   6   3   9       11.57       62.12     45.58 o 
   7   3   9      656.41      595.51     35.08 o 
   8   3   9       64.70       54.71     32.98 o 
   9   3   9      349.42      278.00     31.42 o 
  10   3   9       28.81        0.84     34.34 o 
  11   3   9        9.33       35.04     27.23 o 
  12   3   9       81.15       17.53     26.26 o 
  -8   4   9        0.45       54.06     37.05 o 
  -7   4   9       15.27       18.82     38.26 o 
  -6   4   9      233.14      267.87     40.25 o 
  -5   4   9        0.13      -32.96     46.85 o 
  -4   4   9      253.61      187.54     43.63 o 
  -3   4   9      952.64      873.98    144.41 o 
  -2   4   9      243.18      268.32     46.13 o 
  -1   4   9      762.32      792.42    124.63 o 
   0   4   9       58.06      -28.51     40.69 o 
   1   4   9     1644.10     1559.55    259.07 o 
   2   4   9     3925.48     3975.11    111.34 o 
   3   4   9      244.24      250.21     44.36 o 
   4   4   9      128.69      134.35     44.98 o 
   5   4   9      320.31      279.01     35.46 o 
   6   4   9      348.89      338.82     50.13 o 
   7   4   9      565.36      599.78     48.62 o 
   8   4   9      127.71      152.20     33.50 o 
   9   4   9       83.35       84.42     31.37 o 
  10   4   9       17.88       74.85     46.04 o 
  11   4   9      146.08      140.01     33.67 o 
  12   4   9       14.19       37.70     29.78 o 
  -7   5   9       19.82      101.31     37.91 o 
  -6   5   9      406.65      434.10     40.44 o 
  -5   5   9      195.61      205.90     42.35 o 
  -4   5   9      540.66      552.11     45.52 o 
  -3   5   9      293.37      339.30    123.23 o 
  -2   5   9        6.95       29.02     52.69 o 
  -1   5   9      165.59      220.17     40.01 o 
   0   5   9      230.86      277.93     53.31 o 
   1   5   9      313.40      314.50     47.10 o 
   2   5   9        4.26      -32.48     41.92 o 
   3   5   9        0.41        5.62     39.94 o 
   4   5   9      120.13      151.95     50.99 o 
   5   5   9      753.12      698.00     50.11 o 
   6   5   9       21.77       27.89     33.34 o 
   7   5   9      643.57      634.51     42.00 o 
   8   5   9      561.72      526.82     35.70 o 
   9   5   9      426.34      414.71     58.57 o 
  10   5   9      129.99       91.30     28.68 o 
  11   5   9       14.97       39.74     36.90 o 
  12   5   9        6.46       63.58     37.48 o 
  -7   6   9       21.38       41.59     40.19 o 
  -6   6   9       21.87       13.70     39.44 o 
  -5   6   9       45.34       37.96     40.46 o 
  -4   6   9       13.08       54.21     41.22 o 
  -3   6   9      229.87      206.22     45.47 o 
  -2   6   9       20.76       -3.49     47.52 o 
  -1   6   9      168.99      242.29     39.13 o 
   0   6   9      783.92      868.53     52.07 o 
   1   6   9      958.48      988.48     42.58 o 
   2   6   9     3112.73     3250.12    160.35 o 
   3   6   9      601.23      622.88     48.79 o 
   4   6   9      339.47      283.07     38.08 o 
   5   6   9      576.50      591.31     36.82 o 
   6   6   9      287.26      240.30     34.05 o 
   7   6   9     1987.71     1822.36     83.16 o 
   8   6   9      323.03      345.28     32.03 o 
   9   6   9       62.24      139.94     29.63 o 
  10   6   9       84.84       57.78     37.49 o 
  11   6   9       22.08       52.06     38.82 o 
  12   6   9        0.86      -28.64     28.64 o 
  -7   7   9       15.83       40.46     38.80 o 
  -6   7   9       57.07       55.75     40.57 o 
  -5   7   9      158.67      243.54     42.69 o 
  -4   7   9      159.60      153.56     44.65 o 
  -3   7   9      205.82      195.67     37.69 o 
  -2   7   9       18.86       22.44     37.44 o 
  -1   7   9       64.46       58.67     39.12 o 
   0   7   9      251.76      302.27     43.17 o 
   1   7   9      241.00      276.79     44.12 o 
   2   7   9      143.10      124.53     40.78 o 
   3   7   9       12.54       19.51     37.46 o 
   4   7   9      216.91      219.29     34.71 o 
   5   7   9       14.15      -15.22     38.28 o 
   6   7   9       73.45      106.13     35.63 o 
   7   7   9       12.98       51.16     32.75 o 
   8   7   9        1.17       49.98     33.19 o 
   9   7   9      127.95      152.41     38.64 o 
  10   7   9       51.37      113.55     31.62 o 
  11   7   9       13.65       12.05     42.57 o 
  12   7   9       16.74       26.67     26.24 o 
  -6   8   9        4.80       17.88     41.36 o 
  -5   8   9        4.66       98.27     34.02 o 
  -4   8   9      117.07       74.48     38.20 o 
  -3   8   9       18.85       53.61     36.48 o 
  -2   8   9       16.34       25.65     37.24 o 
  -1   8   9       20.37      -37.82     54.04 o 
   0   8   9      601.89      606.95     38.85 o 
   1   8   9      886.18      978.35     41.68 o 
   2   8   9     1483.02     1507.09     79.55 o 
   3   8   9      369.18      369.03     34.79 o 
   4   8   9      460.40      514.13     64.03 o 
   5   8   9      224.47      231.54     33.53 o 
   6   8   9      347.42      300.09     34.01 o 
   7   8   9        9.35       25.31     30.95 o 
   8   8   9        0.30      -20.21     29.98 o 
   9   8   9       26.16        3.05     32.50 o 
  10   8   9      214.69      272.73     40.37 o 
  11   8   9        7.81       53.63     26.55 o 
  -6   9   9       36.90       51.80     34.16 o 
  -5   9   9      144.91      154.05     39.74 o 
  -4   9   9      466.06      591.69     53.51 o 
  -3   9   9      539.38      521.24     73.36 o 
  -2   9   9       27.53       28.68     37.68 o 
  -1   9   9      465.87      502.17     55.41 o 
   0   9   9      235.77      236.07     42.76 o 
   1   9   9       84.32       55.28     37.62 o 
   2   9   9       45.35       41.13     39.72 o 
   3   9   9      622.51      601.88     35.24 o 
   4   9   9       40.56       78.83     34.17 o 
   5   9   9      417.22      404.63     32.84 o 
   6   9   9       54.98       86.69     32.54 o 
   7   9   9      134.71      141.93     30.30 o 
   8   9   9      623.32      483.47    107.99 o 
   9   9   9      129.48      222.43     28.13 o 
  10   9   9        3.73        8.25     36.81 o 
  11   9   9       44.39       55.96     26.61 o 
  -5  10   9       28.98       52.04     35.61 o 
  -4  10   9      225.17      203.87     35.98 o 
  -3  10   9      249.82      219.26     36.90 o 
  -2  10   9        0.36       33.38     36.45 o 
  -1  10   9       20.24       45.34     40.98 o 
   0  10   9        9.93       52.16     40.81 o 
   1  10   9       76.74      107.93     35.69 o 
   2  10   9        4.69       23.11     36.90 o 
   3  10   9       51.38        8.59     33.95 o 
   4  10   9       94.47       78.38     34.00 o 
   5  10   9      194.74      273.90     37.09 o 
   6  10   9      210.14      212.83     29.77 o 
   7  10   9      637.87      673.27     49.12 o 
   8  10   9       68.47       42.34     31.34 o 
   9  10   9        1.29      -33.94     33.94 o 
  10  10   9       17.41        6.03     26.69 o 
  11  10   9       69.84       45.32     30.64 o 
  -4  11   9        3.71        3.57     34.29 o 
  -3  11   9      113.73       47.11     37.29 o 
  -2  11   9      330.37      354.09     58.13 o 
  -1  11   9       67.37       -2.38     57.31 o 
   0  11   9      578.02      605.73     64.69 o 
   1  11   9      400.39      445.80     61.33 o 
   2  11   9      109.32      116.26     37.56 o 
   3  11   9      145.42      147.80     33.85 o 
   4  11   9        2.98        6.70     33.31 o 
   5  11   9       67.35       43.58     30.46 o 
   6  11   9       11.38       65.05     48.42 o 
   7  11   9       65.13      115.59     28.82 o 
   8  11   9       44.04       24.93     28.13 o 
   9  11   9       14.60       66.34     45.15 o 
  10  11   9       93.55       88.61     26.59 o 
  -4  12   9       24.65       -8.54     55.25 o 
  -3  12   9        2.57      -13.05     58.78 o 
  -2  12   9        4.40      -22.50     56.16 o 
  -1  12   9        4.42       52.87     57.31 o 
   0  12   9       54.04      118.06     56.57 o 
   1  12   9       75.75      132.43     55.09 o 
   2  12   9       45.42       55.50     54.84 o 
   3  12   9       90.24       80.99     29.90 o 
   4  12   9      285.99      380.22     40.31 o 
   5  12   9      395.66      391.08     38.99 o 
   6  12   9      575.66      575.01     31.46 o 
   7  12   9      126.63      113.17     34.88 o 
   8  12   9       23.65       61.31     26.94 o 
   9  12   9      122.53      100.09     27.15 o 
  -3  13   9       28.50       21.02     77.34 o 
  -2  13   9      163.36      116.25     54.92 o 
  -1  13   9      202.63      168.14     77.67 o 
   0  13   9      197.76      243.10     54.76 o 
   1  13   9      312.20      334.39     55.25 o 
   2  13   9      447.92      423.55     55.75 o 
   3  13   9       10.37        4.37     45.57 o 
   4  13   9       25.80       66.15     27.98 o 
   5  13   9       18.67        9.22     35.95 o 
   6  13   9        2.99       10.41     26.13 o 
   7  13   9       82.81       35.55     32.23 o 
   8  13   9       30.60       83.10     26.19 o 
   9  13   9       34.39        7.12     30.04 o 
  -1  14   9       85.30       91.54     52.05 o 
   0  14   9       55.13       -2.63     51.23 o 
   1  14   9       11.62       -8.87     49.75 o 
   2  14   9       29.83      124.87     51.64 o 
   3  14   9      116.33       59.28     49.34 o 
   4  14   9      374.50      311.56     56.04 o 
   5  14   9       54.18       48.28     28.82 o 
   6  14   9       63.02       59.05     26.49 o 
   7  14   9       82.75       63.48     25.97 o 
   0  15   9       93.41       -4.68     54.02 o 
   1  15   9        4.78       53.36     50.08 o 
   2  15   9       35.04       87.60     49.34 o 
   3  15   9       36.42      154.35     48.93 o 
   4  15   9        5.47      -42.82     42.82 o 
   5  15   9        4.02        4.68     28.49 o 
   6  15   9        2.93      -14.58     26.77 o 
  -2 -13  10       12.92       92.26     29.28 o 
  -1 -13  10       41.11       70.80     29.42 o 
   0 -13  10        0.00       19.70     29.32 o 
   1 -13  10       17.07       20.62     33.37 o 
   2 -13  10        0.30        5.09     39.83 o 
   3 -13  10        0.55      -21.36     27.09 o 
  -3 -12  10       38.29      -26.65     29.56 o 
  -2 -12  10      181.70      182.15     30.19 o 
  -1 -12  10       67.34      107.72     29.46 o 
   0 -12  10      106.80       74.71     29.75 o 
   1 -12  10      147.58      157.83     73.68 o 
   2 -12  10       18.84       29.83     39.68 o 
   3 -12  10       17.02       59.87     33.78 o 
   4 -12  10       62.39       38.53     32.37 o 
   5 -12  10        7.05       77.34     37.95 o 
  -4 -11  10      367.55      329.89     30.85 o 
  -3 -11  10      165.96       45.67     99.55 o 
  -2 -11  10       44.04       26.21     50.57 o 
  -1 -11  10       55.95       33.60     57.67 o 
   0 -11  10       13.50      -13.61     38.96 o 
   1 -11  10       28.84      -54.84     54.84 o 
   2 -11  10        7.63       94.32     37.17 o 
   3 -11  10       11.57       13.79     28.93 o 
   4 -11  10       78.82       78.77     33.26 o 
   5 -11  10       26.16       37.97     38.60 o 
   6 -11  10      235.23      308.23     40.03 o 
  -5 -10  10        9.85       77.30     39.12 o 
  -4 -10  10       18.00       69.68     38.52 o 
  -3 -10  10        1.91        8.24    137.07 o 
  -2 -10  10      130.84       77.54     38.87 o 
  -1 -10  10      221.09      263.13     45.38 o 
   0 -10  10      187.60      285.60     89.41 o 
   1 -10  10     1001.57      906.79     59.52 o 
   2 -10  10      502.75      540.20     39.88 o 
   3 -10  10       80.92      102.15     32.26 o 
   4 -10  10        5.89      -25.75     33.70 o 
   5 -10  10       90.43       75.29     31.04 o 
   6 -10  10        4.34      -14.69     55.70 o 
   7 -10  10        5.60       28.13     39.98 o 
  -6  -9  10       42.97      114.27     39.24 o 
  -5  -9  10       92.94       34.04     44.79 o 
  -4  -9  10      162.99      195.14     39.49 o 
  -3  -9  10       20.82      -25.84     39.85 o 
  -2  -9  10      120.46      119.06     38.90 o 
  -1  -9  10       58.62       10.35     80.99 o 
   0  -9  10      369.88      492.92     41.68 o 
   1  -9  10       95.75       42.80     54.72 o 
   2  -9  10        4.29       -6.64     61.57 o 
   3  -9  10        0.14       69.88     33.43 o 
   4  -9  10      167.42      201.46     38.54 o 
   5  -9  10      392.58      416.52     34.54 o 
   6  -9  10       85.06      143.01     36.63 o 
   7  -9  10      152.18      163.08     41.46 o 
   8  -9  10       71.43      150.50     54.31 o 
  -6  -8  10       13.51      -33.59     39.44 o 
  -5  -8  10       72.38       22.89     40.19 o 
  -4  -8  10       95.50      188.30     84.40 o 
  -3  -8  10        7.98       41.47     40.00 o 
  -2  -8  10        6.85      -41.45     41.45 o 
  -1  -8  10      317.50      290.95     43.09 o 
   0  -8  10      696.73      670.26     87.85 o 
   1  -8  10        2.68      -34.59     48.81 o 
   2  -8  10        3.65      -18.34     42.57 o 
   3  -8  10        1.08       15.36     43.12 o 
   4  -8  10       26.39       61.70     35.40 o 
   5  -8  10      403.69      385.08     36.53 o 
   6  -8  10      166.96      191.44     65.67 o 
   7  -8  10      111.92       60.33     42.01 o 
   8  -8  10       41.47       78.34     41.65 o 
   9  -8  10       62.45       15.22     66.71 o 
  -7  -7  10        6.05      108.78     38.65 o 
  -6  -7  10        0.67      -26.35     38.53 o 
  -5  -7  10        1.79      147.83     53.90 o 
  -4  -7  10      263.34      270.00     41.36 o 
  -3  -7  10      606.86      581.12     44.23 o 
  -2  -7  10      163.03      182.09     42.43 o 
  -1  -7  10       42.00      150.30     44.03 o 
   0  -7  10      448.69      438.66     66.42 o 
   1  -7  10      336.20      365.97     45.03 o 
   2  -7  10      114.51       69.94     44.44 o 
   3  -7  10        0.06        4.69     37.91 o 
   4  -7  10       32.52        8.97     36.79 o 
   5  -7  10      210.56      248.09     37.40 o 
   6  -7  10      141.07      133.62     39.50 o 
   7  -7  10      789.97      713.32     50.09 o 
   8  -7  10      144.41       90.16     35.14 o 
   9  -7  10       37.86       20.28     41.44 o 
  10  -7  10       12.81        7.63     39.11 o 
  -7  -6  10       76.81       53.25     41.75 o 
  -6  -6  10       73.82       59.45     39.56 o 
  -5  -6  10      223.39      198.57     86.04 o 
  -4  -6  10       56.01       90.25     41.54 o 
  -3  -6  10      286.91      282.55     69.66 o 
  -2  -6  10        0.77      136.80     69.09 o 
  -1  -6  10      346.73      421.52     45.51 o 
   0  -6  10     1397.18     1283.31     48.68 o 
   1  -6  10      455.00      421.74     74.30 o 
   2  -6  10      171.45      165.07     67.77 o 
   3  -6  10        1.38       14.16     42.53 o 
   4  -6  10      777.74      842.25     40.96 o 
   5  -6  10       12.31       12.43     39.05 o 
   6  -6  10      273.45      293.39     40.70 o 
   7  -6  10      101.95      102.70     35.54 o 
   8  -6  10      166.49      222.43     43.60 o 
   9  -6  10       34.49       68.37     41.24 o 
  10  -6  10       60.24       30.11     41.08 o 
  -7  -5  10        0.14      -38.28     38.28 o 
  -6  -5  10        0.37       -8.00     47.82 o 
  -5  -5  10        2.02      120.13     39.76 o 
  -4  -5  10       76.46      154.07     40.98 o 
  -3  -5  10      130.65       68.00     44.32 o 
  -2  -5  10       26.38      -22.96     89.78 o 
  -1  -5  10       61.51       75.37     75.49 o 
   0  -5  10      161.28      255.30     49.51 o 
   1  -5  10      248.66      289.52     46.08 o 
   2  -5  10       59.66      144.69     45.89 o 
   3  -5  10      247.50      274.23     40.98 o 
   4  -5  10     1851.90     2021.73     76.53 o 
   5  -5  10      787.40      816.14     47.47 o 
   6  -5  10      422.26      416.99     43.56 o 
   7  -5  10       35.74       71.07     35.38 o 
   8  -5  10        0.73       33.82     38.12 o 
   9  -5  10       72.08       92.86     34.65 o 
  10  -5  10       22.66      102.69     61.21 o 
  -7  -4  10      157.34      101.20     43.43 o 
  -6  -4  10      213.27      136.22     39.96 o 
  -5  -4  10      508.85      495.67    115.97 o 
  -4  -4  10      376.79      471.45     43.41 o 
  -3  -4  10      134.66      286.09     44.88 o 
  -2  -4  10      314.68      347.91    174.34 o 
  -1  -4  10       82.92      130.49     47.11 o 
   0  -4  10      204.90      228.94     46.05 o 
   1  -4  10      762.91      771.35     48.03 o 
   2  -4  10       23.88       27.38     46.83 o 
   3  -4  10      443.68      401.57     71.62 o 
   4  -4  10      185.09      215.40     39.99 o 
   5  -4  10      731.39      720.03     41.94 o 
   6  -4  10      253.26      249.02     44.33 o 
   7  -4  10      145.24      296.03     51.16 o 
   8  -4  10       14.19      -33.58     53.23 o 
   9  -4  10      311.99      288.10     37.27 o 
  10  -4  10       75.44       92.36     32.34 o 
  11  -4  10        3.40       -8.98     44.65 o 
  -8  -3  10        8.00      -10.81     99.79 o 
  -7  -3  10        1.34       62.13     81.61 o 
  -6  -3  10       12.17       74.97     38.92 o 
  -5  -3  10      425.93      423.94     42.59 o 
  -4  -3  10     1460.79     1470.03     93.63 o 
  -3  -3  10      180.68      306.42     44.29 o 
  -2  -3  10      307.30      401.79     46.96 o 
  -1  -3  10      542.11      531.98     47.19 o 
   0  -3  10      281.38      308.50     56.61 o 
   1  -3  10      245.12      182.98     47.87 o 
   2  -3  10      539.05      565.54     48.35 o 
   3  -3  10        2.42       68.84     42.45 o 
   4  -3  10       48.94       43.05     40.72 o 
   5  -3  10      395.57      453.32     41.00 o 
   6  -3  10        8.01      -39.43     39.43 o 
   7  -3  10      100.23       57.24     79.38 o 
   8  -3  10      498.88      470.79     43.46 o 
   9  -3  10      523.40      485.88     56.44 o 
  10  -3  10      626.67      631.39     41.80 o 
  11  -3  10      143.15      104.49     71.20 o 
  -8  -2  10       54.29      113.87     37.41 o 
  -7  -2  10       24.08       65.17     38.01 o 
  -6  -2  10      302.89      332.02     38.72 o 
  -5  -2  10      872.17      897.53     43.30 o 
  -4  -2  10       66.30      -17.55     62.89 o 
  -3  -2  10      568.47      555.35     53.72 o 
  -2  -2  10       43.24       40.52     57.51 o 
  -1  -2  10        1.81       24.85     78.36 o 
   0  -2  10       98.70      160.42     46.96 o 
   1  -2  10       19.15       41.87     47.42 o 
   2  -2  10      380.91      403.74    104.20 o 
   3  -2  10      290.43      327.64     75.05 o 
   4  -2  10       81.77       49.70     53.44 o 
   5  -2  10       71.97      111.43     40.32 o 
   6  -2  10     1727.51     1756.24     43.00 o 
   7  -2  10      172.63      150.20     38.87 o 
   8  -2  10       11.83      -19.06     65.69 o 
   9  -2  10      112.15      100.26     32.90 o 
  10  -2  10       11.42      -32.42     32.42 o 
  11  -2  10        0.57       31.87     47.95 o 
  -8  -1  10       16.18      112.43     36.70 o 
  -7  -1  10        0.17       39.64     37.06 o 
  -6  -1  10       14.13       -8.80     51.60 o 
  -5  -1  10      541.70      507.69     86.00 o 
  -4  -1  10      302.97      303.21     97.37 o 
  -3  -1  10      233.00      179.83     89.86 o 
  -2  -1  10      161.71      113.90     46.76 o 
  -1  -1  10      296.63      327.27     48.36 o 
   0  -1  10      254.22      298.08     54.76 o 
   1  -1  10      569.03      545.20     51.64 o 
   2  -1  10      168.59      201.19     42.15 o 
   3  -1  10        5.80       43.63     52.82 o 
   4  -1  10       59.44      103.23     41.14 o 
   5  -1  10      606.51      664.47     42.15 o 
   6  -1  10      124.72      184.46     40.34 o 
   7  -1  10       64.00      105.69     44.73 o 
   8  -1  10        6.67      -34.15     34.15 o 
   9  -1  10     1074.66     1088.84     32.26 o 
  10  -1  10      465.91      448.81     45.34 o 
  11  -1  10       68.82        1.39     37.45 o 
  12  -1  10       97.01      142.34     31.11 o 
  -8   0  10      102.30      130.10     45.61 o 
  -7   0  10        7.94       12.44     42.45 o 
  -6   0  10      535.03      497.32     40.33 o 
  -5   0  10      165.44      173.53     40.40 o 
  -4   0  10       55.19      101.65     74.63 o 
  -3   0  10      149.38      105.08     51.49 o 
  -2   0  10       48.00       23.25     46.11 o 
  -1   0  10      102.11      102.25     47.00 o 
   0   0  10      176.26      175.37     48.46 o 
   1   0  10      487.24      451.85     49.84 o 
   2   0  10     2463.16     2724.55     81.35 o 
   3   0  10      183.52      171.69     42.49 o 
   4   0  10     1661.13     1822.88     81.75 o 
   5   0  10      538.12      459.13     40.59 o 
   6   0  10      540.62      572.16     40.15 o 
   7   0  10      213.24      243.98     54.18 o 
   8   0  10        5.11       71.27     38.75 o 
   9   0  10      113.17      120.02     29.79 o 
  10   0  10        1.73      -28.65     28.65 o 
  11   0  10       71.52      110.23     28.37 o 
  12   0  10        3.75       -7.98     26.64 o 
  -8   1  10        0.58       -3.94     37.17 o 
  -7   1  10       39.52       71.61     36.26 o 
  -6   1  10        1.71       72.89     38.60 o 
  -5   1  10      156.98      113.60     40.92 o 
  -4   1  10       53.64      105.84    112.44 o 
  -3   1  10       37.74       36.54     55.83 o 
  -2   1  10      110.69       58.73     51.07 o 
  -1   1  10      155.73      185.93     67.28 o 
   0   1  10      460.12      473.79    104.23 o 
   1   1  10        5.95       -5.60     41.54 o 
   2   1  10       90.54       94.00     42.07 o 
   3   1  10      139.79      122.22     42.58 o 
   4   1  10      257.15      284.51     51.08 o 
   5   1  10       18.54       22.94     41.21 o 
   6   1  10       29.71        9.74     33.92 o 
   7   1  10        1.95       71.00     37.17 o 
   8   1  10      173.41      156.52     32.44 o 
   9   1  10      152.71      211.64     41.10 o 
  10   1  10      583.04      604.32     79.67 o 
  11   1  10       29.37       31.14     44.60 o 
  12   1  10        8.95       -2.34     26.35 o 
  -7   2  10      171.08      110.19     37.71 o 
  -6   2  10      153.17      175.70     40.33 o 
  -5   2  10      284.54      263.13     40.96 o 
  -4   2  10        6.14       11.85     41.65 o 
  -3   2  10       46.67       -7.33     44.68 o 
  -2   2  10      229.66      254.40     58.82 o 
  -1   2  10       51.66       71.65     45.84 o 
   0   2  10       84.68      146.29     48.03 o 
   1   2  10      124.77      207.84     76.35 o 
   2   2  10       37.38       74.51     44.16 o 
   3   2  10     2153.15     2303.23     45.06 o 
   4   2  10      318.15      299.32     41.73 o 
   5   2  10      262.14      244.96     40.81 o 
   6   2  10       99.87       71.21     41.95 o 
   7   2  10      113.97      115.30     33.47 o 
   8   2  10        2.08       38.78     31.97 o 
   9   2  10      361.02      429.48     46.48 o 
  10   2  10       64.97      108.11     41.93 o 
  11   2  10       31.88       92.73     27.08 o 
  12   2  10       26.65       48.75     48.59 o 
  -7   3  10       14.37       15.26     37.35 o 
  -6   3  10        0.75       81.07     37.50 o 
  -5   3  10       55.03       74.80     62.31 o 
  -4   3  10       66.52      164.14     76.39 o 
  -3   3  10       46.43       84.54     44.06 o 
  -2   3  10      174.26      192.93     63.63 o 
  -1   3  10      109.36      163.05     46.42 o 
   0   3  10      323.50      319.24     40.90 o 
   1   3  10      253.66      182.51     41.75 o 
   2   3  10     2655.39     2658.32    105.62 o 
   3   3  10     1216.63     1351.78     73.05 o 
   4   3  10      670.40      641.07     62.80 o 
   5   3  10        4.29       14.29     34.88 o 
   6   3  10        6.24       -1.18     38.01 o 
   7   3  10     1020.14      934.13     35.29 o 
   8   3  10      808.07      729.64     35.52 o 
   9   3  10      208.23      168.44     30.03 o 
  10   3  10      234.90      261.94     28.95 o 
  11   3  10      159.68      190.73     32.25 o 
  12   3  10       11.47      -17.03     26.40 o 
  -7   4  10       15.06        9.00     54.88 o 
  -6   4  10      114.62       98.72     38.99 o 
  -5   4  10      583.45      660.59     41.14 o 
  -4   4  10      278.50      316.00     42.47 o 
  -3   4  10      101.07       81.07     43.22 o 
  -2   4  10        6.70        4.95     46.03 o 
  -1   4  10      564.30      564.03     47.45 o 
   0   4  10       60.98       34.92     40.22 o 
   1   4  10      111.50      203.55     40.13 o 
   2   4  10      478.17      493.27     41.79 o 
   3   4  10     1273.60     1185.44    124.15 o 
   4   4  10      256.60      252.67     44.07 o 
   5   4  10       52.96        0.68     41.24 o 
   6   4  10      102.21      150.44     47.01 o 
   7   4  10       10.53       80.00     32.97 o 
   8   4  10      626.78      651.13     31.91 o 
   9   4  10       33.58       37.43     58.03 o 
  10   4  10        0.96      -11.99     35.73 o 
  11   4  10        7.85      105.24     26.96 o 
  12   4  10       14.04       78.03     26.20 o 
  -7   5  10        0.29      -53.87     54.88 o 
  -6   5  10       16.19      -40.48     40.48 o 
  -5   5  10        8.02      -22.09     51.80 o 
  -4   5  10      233.48      238.43     45.48 o 
  -3   5  10      122.28       76.35     42.77 o 
  -2   5  10       13.76       31.99     84.23 o 
  -1   5  10      502.78      596.61     58.01 o 
   0   5  10        3.19      -10.09     88.91 o 
   1   5  10     1698.51     1739.90     78.60 o 
   2   5  10     1879.54     1843.39     55.62 o 
   3   5  10      605.51      579.23     39.95 o 
   4   5  10      637.87      591.24     44.42 o 
   5   5  10      236.35      234.90     34.48 o 
   6   5  10      303.59      341.36     34.07 o 
   7   5  10      207.79      224.82     33.03 o 
   8   5  10      365.26      352.55     34.64 o 
   9   5  10       13.63       48.85     35.75 o 
  10   5  10      144.56      227.47     39.14 o 
  11   5  10       45.87       27.58     42.24 o 
  12   5  10       17.82       -9.84     26.09 o 
  -6   6  10       65.89       35.86     45.52 o 
  -5   6  10       77.41       62.58     40.61 o 
  -4   6  10      332.89      332.65     42.61 o 
  -3   6  10      477.69      556.93     45.77 o 
  -2   6  10      277.04      299.59     37.86 o 
  -1   6  10      383.94      405.40     40.70 o 
   0   6  10      689.90      749.52     46.61 o 
   1   6  10       88.14      109.77     39.31 o 
   2   6  10       72.95      168.14     40.36 o 
   3   6  10      898.98      834.80    108.47 o 
   4   6  10      163.13      163.88     34.45 o 
   5   6  10      250.42      253.83     36.62 o 
   6   6  10       15.41      -18.09     34.20 o 
   7   6  10       68.43       81.21     35.78 o 
   8   6  10     1268.25     1276.05     71.98 o 
   9   6  10      500.81      503.25     31.59 o 
  10   6  10      105.00      134.36     33.76 o 
  11   6  10        1.31       -9.90     26.49 o 
  12   6  10      102.74       88.64     36.09 o 
  -6   7  10       68.81       53.06     40.51 o 
  -5   7  10        0.10       -4.16     45.70 o 
  -4   7  10        0.01       68.28     34.94 o 
  -3   7  10       10.62       28.01     56.71 o 
  -2   7  10      987.47     1051.86     38.98 o 
  -1   7  10      413.55      405.80     39.28 o 
   0   7  10      445.30      463.84     38.77 o 
   1   7  10       88.91      106.68     38.97 o 
   2   7  10       28.44       17.75     39.12 o 
   3   7  10       99.12      114.48     39.68 o 
   4   7  10       22.66       70.33     39.10 o 
   5   7  10      434.40      387.42     33.92 o 
   6   7  10      203.08      195.70     32.61 o 
   7   7  10       11.43      -31.23     31.23 o 
   8   7  10       54.35      111.87     43.24 o 
   9   7  10      969.43      950.80    101.51 o 
  10   7  10       13.29       64.87     27.50 o 
  11   7  10       21.98       49.45     36.74 o 
  -6   8  10       34.61       72.57     32.99 o 
  -5   8  10       21.97       27.57     33.03 o 
  -4   8  10       23.20       49.65     34.36 o 
  -3   8  10      578.26      577.87     37.30 o 
  -2   8  10      136.53      131.77     36.13 o 
  -1   8  10       88.43      120.56     35.22 o 
   0   8  10      264.95      269.17     36.84 o 
   1   8  10      261.78      349.65     65.93 o 
   2   8  10      376.61      297.22     48.75 o 
   3   8  10      261.32      264.02     40.61 o 
   4   8  10        2.88      -10.55     45.71 o 
   5   8  10      148.44      166.85     37.28 o 
   6   8  10       86.22       78.60     31.52 o 
   7   8  10      356.07      358.26     50.89 o 
   8   8  10      513.32      491.60     42.65 o 
   9   8  10      341.91      376.67     29.47 o 
  10   8  10       23.18       54.57     27.10 o 
  11   8  10        2.56      -18.93     32.02 o 
  -5   9  10       32.60       25.59     33.84 o 
  -4   9  10        1.37       -2.20     34.43 o 
  -3   9  10        1.74       -2.85     34.54 o 
  -2   9  10      330.48      350.56     36.27 o 
  -1   9  10       10.65      -39.74     39.74 o 
   0   9  10       14.91       33.40     42.77 o 
   1   9  10      152.63      202.38     39.55 o 
   2   9  10      162.71       90.58     38.36 o 
   3   9  10        1.94      -42.45     42.45 o 
   4   9  10      986.13      922.62     79.74 o 
   5   9  10       16.12       11.40     33.72 o 
   6   9  10        2.08       13.12     38.18 o 
   7   9  10        6.96       36.92     32.46 o 
   8   9  10       23.80      -44.37     44.37 o 
   9   9  10        1.21       11.14     27.45 o 
  10   9  10        4.78       51.18     39.37 o 
  11   9  10       46.20       34.64     26.68 o 
  -4  10  10        1.81      -34.65     35.08 o 
  -3  10  10      304.12      283.78     36.01 o 
  -2  10  10      201.33      281.10     47.56 o 
  -1  10  10       51.85       58.29     35.21 o 
   0  10  10      379.30      352.54     54.03 o 
   1  10  10      138.59      191.80     35.42 o 
   2  10  10      127.17      151.29     35.58 o 
   3  10  10      101.95      121.19     36.49 o 
   4  10  10      677.93      689.73     49.26 o 
   5  10  10        6.54       34.51     30.28 o 
   6  10  10      195.62      138.73     29.60 o 
   7  10  10      576.57      577.94     51.76 o 
   8  10  10      447.82      421.82     28.37 o 
   9  10  10       96.91       69.93     34.70 o 
  10  10  10       58.90      113.35     32.39 o 
  -4  11  10       84.16      119.93     33.59 o 
  -3  11  10        2.67        4.55     33.87 o 
  -2  11  10       18.81       26.80     34.68 o 
  -1  11  10       92.81      128.16     56.57 o 
   0  11  10       75.59       82.11     40.62 o 
   1  11  10      216.56      155.01     39.20 o 
   2  11  10      133.40      110.90     34.84 o 
   3  11  10      250.12      235.37     36.16 o 
   4  11  10       26.72      -18.66     29.51 o 
   5  11  10       91.77      139.81     31.20 o 
   6  11  10       25.38       57.78     35.82 o 
   7  11  10       27.55       20.42     27.92 o 
   8  11  10       92.15      114.69     27.51 o 
   9  11  10        0.63       -2.43     28.61 o 
  10  11  10        0.23       33.24     30.09 o 
  -3  12  10       10.82      -31.69     80.46 o 
  -2  12  10      219.51      214.94     57.80 o 
  -1  12  10       99.97      126.27     54.84 o 
   0  12  10      247.69      478.15     55.99 o 
   1  12  10      371.19      399.50     55.58 o 
   2  12  10      614.16      620.59     58.45 o 
   3  12  10      193.25      185.68     41.64 o 
   4  12  10       17.17       14.10     42.12 o 
   5  12  10        5.61       -8.74     28.57 o 
   6  12  10        5.82       48.19     28.98 o 
   7  12  10       80.21       51.53     27.94 o 
   8  12  10      135.13      131.33     26.18 o 
   9  12  10        4.43        3.57     30.36 o 
  -2  13  10        8.25       24.47     54.19 o 
  -1  13  10        0.20      241.70     77.34 o 
   0  13  10        5.48       -1.31     53.20 o 
   1  13  10        0.45       23.23     51.97 o 
   2  13  10       91.29      118.47     52.30 o 
   3  13  10       44.83       54.27     52.54 o 
   4  13  10       98.94      173.11     48.83 o 
   5  13  10       67.34       69.14     29.86 o 
   6  13  10      136.39      209.27     34.65 o 
   7  13  10       24.85       28.71     30.75 o 
   8  13  10        3.12        4.70     26.10 o 
   0  14  10      119.28       92.28     52.22 o 
   1  14  10       14.92      -51.64     51.64 o 
   2  14  10        0.89       54.43     50.74 o 
   3  14  10       12.94        6.08     46.88 o 
   4  14  10        0.48       53.09     26.20 o 
   5  14  10        4.44        8.59     32.32 o 
   6  14  10       69.37       12.83     26.79 o 
   7  14  10       42.67       53.18     26.32 o 
   2  15  10       30.11       88.26     51.31 o 
   3  15  10      104.48       81.85     48.11 o 
   4  15  10      190.12      130.29     49.34 o 
  -2 -12  11        9.17       65.56     29.01 o 
  -1 -12  11        0.77       79.32     42.27 o 
   0 -12  11       13.70      -34.07     35.91 o 
   1 -12  11       31.09       45.28     29.38 o 
   2 -12  11       31.48       66.69     38.14 o 
   3 -12  11       12.32       17.85     26.99 o 
   4 -12  11       58.46       56.93     27.49 o 
  -3 -11  11        0.54        1.84     90.02 o 
  -2 -11  11       55.54       21.14     39.18 o 
  -1 -11  11      169.87      173.00     37.00 o 
   0 -11  11      162.79      198.79     36.43 o 
   1 -11  11      144.50      211.24     52.87 o 
   2 -11  11       77.30       65.46     35.89 o 
   3 -11  11       74.06       83.46     33.59 o 
   4 -11  11       21.16       28.44     27.82 o 
   5 -11  11       39.05       38.81     27.96 o 
   6 -11  11       29.30      -38.78     38.78 o 
  -4 -10  11       24.02       40.07     38.62 o 
  -3 -10  11      218.44      193.46     48.27 o 
  -2 -10  11      103.97      165.31     50.94 o 
  -1 -10  11       42.84       59.44     52.42 o 
   0 -10  11       49.68       88.72     36.89 o 
   1 -10  11       14.30      -33.50     56.16 o 
   2 -10  11       10.42      -31.46     38.82 o 
   3 -10  11       87.74      103.24     32.07 o 
   4 -10  11       90.32       97.18     32.25 o 
   5 -10  11       27.69       20.30     32.49 o 
   6 -10  11      185.49      191.24     40.11 o 
   7 -10  11       75.39      104.05     66.79 o 
  -5  -9  11       16.05       26.80     38.71 o 
  -4  -9  11        5.86       12.14     38.42 o 
  -3  -9  11      140.34      203.87     65.39 o 
  -2  -9  11      103.87      149.80     48.93 o 
  -1  -9  11      216.93      209.71     40.92 o 
   0  -9  11      623.00      782.11     80.99 o 
   1  -9  11      821.72      700.65     39.56 o 
   2  -9  11      471.82      497.80     40.18 o 
   3  -9  11      103.21       77.18     33.10 o 
   4  -9  11      206.99      149.01     32.65 o 
   5  -9  11       52.27      107.59     33.68 o 
   6  -9  11        4.93       63.42     32.97 o 
   7  -9  11       33.01       81.76     88.95 o 
   8  -9  11        9.91      -28.49     42.61 o 
  -5  -8  11        5.25      111.13     46.14 o 
  -4  -8  11       85.45      173.00     38.74 o 
  -3  -8  11       42.89      -25.56     39.16 o 
  -2  -8  11       54.72       80.12     45.40 o 
  -1  -8  11      294.72      190.94    101.84 o 
   0  -8  11      167.02       70.61     58.29 o 
   1  -8  11      190.43      242.18    105.91 o 
   2  -8  11      257.67      325.25     39.73 o 
   3  -8  11      255.71      284.39     34.70 o 
   4  -8  11      208.32      271.18     58.02 o 
   5  -8  11      170.99      180.65     34.16 o 
   6  -8  11      115.55      100.35     33.85 o 
   7  -8  11       78.12       76.81     43.88 o 
   8  -8  11       82.08       28.41     48.09 o 
  -6  -7  11      353.50      341.79     49.34 o 
  -5  -7  11      429.66      378.74    110.96 o 
  -4  -7  11        2.76      116.93     39.91 o 
  -3  -7  11       12.32      117.25     40.11 o 
  -2  -7  11      325.88      388.26     51.07 o 
  -1  -7  11      429.03      423.47     43.04 o 
   0  -7  11      178.22      125.20     59.36 o 
   1  -7  11       41.59      174.35     54.14 o 
   2  -7  11        4.81       -1.26     41.88 o 
   3  -7  11       82.59       51.33     46.44 o 
   4  -7  11       85.14       63.93     35.16 o 
   5  -7  11       24.11       24.21     35.03 o 
   6  -7  11       95.58       73.77     34.99 o 
   7  -7  11       17.51       42.09     34.59 o 
   8  -7  11        0.05      -31.60     46.75 o 
   9  -7  11        0.14       18.27     46.33 o 
  -6  -6  11       31.94       -1.60     38.34 o 
  -5  -6  11       58.98      -11.57     40.54 o 
  -4  -6  11      160.66      187.41     93.92 o 
  -3  -6  11      485.65      488.27     42.46 o 
  -2  -6  11        2.06       21.53     41.12 o 
  -1  -6  11       63.91       90.26     49.13 o 
   0  -6  11       33.64      -64.28     64.28 o 
   1  -6  11      426.29      529.46     44.66 o 
   2  -6  11      326.32      231.51     62.77 o 
   3  -6  11      130.48      169.09     40.40 o 
   4  -6  11      107.71      100.49     36.83 o 
   5  -6  11      439.19      424.58     36.54 o 
   6  -6  11       16.96       52.96     35.89 o 
   7  -6  11       23.13       58.37     34.56 o 
   8  -6  11      444.19      504.45     86.20 o 
   9  -6  11       69.06       37.30     48.56 o 
  10  -6  11        0.66      -39.44     78.69 o 
  -6  -5  11      318.59      117.75     38.78 o 
  -5  -5  11      460.03      331.29     97.12 o 
  -4  -5  11       20.05       51.06     56.48 o 
  -3  -5  11       63.23       34.66     72.49 o 
  -2  -5  11       91.78       56.10     58.54 o 
  -1  -5  11       56.88       70.49     44.01 o 
   0  -5  11        1.89       22.13     64.16 o 
   1  -5  11       32.89       17.23     45.25 o 
   2  -5  11     1030.55     1006.24     53.00 o 
   3  -5  11     1509.40     1595.10     71.31 o 
   4  -5  11      105.58       98.28     39.34 o 
   5  -5  11      197.79      233.84     38.87 o 
   6  -5  11      242.13      228.33     36.75 o 
   7  -5  11       39.38       70.61     35.24 o 
   8  -5  11       41.08       57.42     33.37 o 
   9  -5  11       22.04        2.68     33.49 o 
  10  -5  11       53.13       -9.71     32.79 o 
  -7  -4  11        6.40       63.16     37.52 o 
  -6  -4  11      114.39       47.56     37.50 o 
  -5  -4  11      594.90      549.55     40.46 o 
  -4  -4  11      295.05      242.18     41.56 o 
  -3  -4  11      330.30      248.83     46.39 o 
  -2  -4  11      106.96       57.88     43.80 o 
  -1  -4  11       82.81       44.62     44.44 o 
   0  -4  11      739.65      638.21     47.19 o 
   1  -4  11      615.05      642.18     46.34 o 
   2  -4  11        5.93       54.74     46.49 o 
   3  -4  11       31.89      108.81     40.37 o 
   4  -4  11        9.26       46.35     39.53 o 
   5  -4  11       64.76       49.47     54.69 o 
   6  -4  11       24.30        3.65     37.46 o 
   7  -4  11      125.92      162.33     65.93 o 
   8  -4  11       88.57       69.69     34.68 o 
   9  -4  11      136.07      134.69     34.11 o 
  10  -4  11      377.55      383.53     33.13 o 
  -7  -3  11       35.43        7.86     45.20 o 
  -6  -3  11       43.37       49.65     48.27 o 
  -5  -3  11       54.67      136.51     39.30 o 
  -4  -3  11       17.30       86.04     41.30 o 
  -3  -3  11       30.30       14.56     76.64 o 
  -2  -3  11      288.52      298.09     43.86 o 
  -1  -3  11      247.17      212.94     47.09 o 
   0  -3  11       62.62      163.22     52.56 o 
   1  -3  11      657.52      521.49     77.34 o 
   2  -3  11      431.09      515.34     66.91 o 
   3  -3  11     1870.11     1937.67     63.27 o 
   4  -3  11      278.21      326.88     50.38 o 
   5  -3  11       30.97       59.47     39.69 o 
   6  -3  11        3.19      -26.46     38.59 o 
   7  -3  11       11.64      -15.42     37.31 o 
   8  -3  11       29.87       50.58     67.46 o 
   9  -3  11       34.08       39.93     61.80 o 
  10  -3  11       17.40       -2.51     33.12 o 
  11  -3  11        7.15      -47.38     61.31 o 
  -7  -2  11       10.35       10.95     36.74 o 
  -6  -2  11        0.21      -38.27     38.27 o 
  -5  -2  11      452.22      435.90     40.35 o 
  -4  -2  11      117.87      267.11     44.01 o 
  -3  -2  11      101.67       95.11     42.74 o 
  -2  -2  11      797.76      812.52    156.36 o 
  -1  -2  11      891.22     1039.45     49.75 o 
   0  -2  11     1271.17     1122.85    268.38 o 
   1  -2  11      820.96      821.88     78.24 o 
   2  -2  11      388.74      442.80     40.87 o 
   3  -2  11       47.01      111.58     49.29 o 
   4  -2  11       22.00        7.19     40.78 o 
   5  -2  11      394.74      363.55     58.46 o 
   6  -2  11        1.11      -41.01     42.20 o 
   7  -2  11       65.05      111.47     37.25 o 
   8  -2  11      141.67       81.88     35.96 o 
   9  -2  11      251.89      276.57     34.41 o 
  10  -2  11       61.72       32.38     37.15 o 
  11  -2  11       78.37      115.25     27.52 o 
  -7  -1  11      174.89      160.22     78.24 o 
  -6  -1  11      156.05      184.13     50.33 o 
  -5  -1  11      130.82      138.25     43.84 o 
  -4  -1  11      158.85      189.56     40.70 o 
  -3  -1  11       68.88       32.71    105.42 o 
  -2  -1  11      129.76      117.32     45.22 o 
  -1  -1  11        0.74      -49.51     49.51 o 
   0  -1  11       59.68      -34.50     47.51 o 
   1  -1  11      208.95      405.40     57.11 o 
   2  -1  11      124.42      160.56     40.54 o 
   3  -1  11     1378.10     1224.00     69.09 o 
   4  -1  11      789.27      809.19     45.52 o 
   5  -1  11      410.01      432.27     42.59 o 
   6  -1  11      578.48      559.27     58.36 o 
   7  -1  11      180.83      158.25     39.33 o 
   8  -1  11        0.37       -6.27     35.06 o 
   9  -1  11       72.45       20.65     30.06 o 
  10  -1  11       14.36        9.41     27.34 o 
  11  -1  11       23.50       63.94     50.28 o 
  -7   0  11        1.91      -36.26     36.26 o 
  -6   0  11        0.35       78.96     38.15 o 
  -5   0  11       81.09      113.86     39.01 o 
  -4   0  11      473.18      397.65     41.53 o 
  -3   0  11      283.04      288.91     42.81 o 
  -2   0  11      221.62      262.14     44.08 o 
  -1   0  11      548.14      506.81     47.78 o 
   0   0  11       94.86      117.38     46.17 o 
   1   0  11       21.57       57.14     66.25 o 
   2   0  11       18.54       60.56     67.14 o 
   3   0  11      134.81      178.21     50.79 o 
   4   0  11       35.08       87.57     39.66 o 
   5   0  11       91.89      141.60     39.46 o 
   6   0  11        0.90       16.58     62.64 o 
   7   0  11      394.98      363.29     43.38 o 
   8   0  11      375.79      320.43     38.46 o 
   9   0  11      392.07      439.61     30.20 o 
  10   0  11       95.46       90.78     30.56 o 
  11   0  11      180.78      187.19     60.96 o 
  -7   1  11        2.10       45.65     36.47 o 
  -6   1  11      123.88      142.93     75.70 o 
  -5   1  11      152.74      150.11     39.40 o 
  -4   1  11       52.99      109.33     40.27 o 
  -3   1  11       31.59       44.44     84.60 o 
  -2   1  11       16.52       98.96     82.51 o 
  -1   1  11        9.23       73.22     45.13 o 
   0   1  11      231.23      312.06    111.70 o 
   1   1  11      221.76      268.90     40.68 o 
   2   1  11     1642.52     1697.74    232.35 o 
   3   1  11     1336.94     1179.00    145.26 o 
   4   1  11      222.15      152.10     40.97 o 
   5   1  11      750.90      761.99     40.85 o 
   6   1  11      360.75      432.86     52.49 o 
   7   1  11       85.22      155.40     32.12 o 
   8   1  11       99.01      101.52     31.12 o 
   9   1  11      139.04      117.16     37.94 o 
  10   1  11       40.16       58.95     29.60 o 
  11   1  11       31.78       91.73     27.09 o 
  12   1  11       52.27       -3.83     29.67 o 
  -7   2  11        2.50       94.66     36.86 o 
  -6   2  11       56.84       73.75     37.48 o 
  -5   2  11      186.32      176.16     51.19 o 
  -4   2  11      400.45      342.18    129.55 o 
  -3   2  11        9.23       42.20     40.10 o 
  -2   2  11        1.32       50.82     63.87 o 
  -1   2  11      203.62      319.84     50.04 o 
   0   2  11      461.23      318.63     48.52 o 
   1   2  11      137.39      225.24     44.45 o 
   2   2  11     1348.41     1512.80     75.63 o 
   3   2  11      547.06      610.33     49.46 o 
   4   2  11        4.43       39.05     40.59 o 
   5   2  11      367.89      394.77     41.03 o 
   6   2  11       29.08       19.79     38.56 o 
   7   2  11       32.01       64.72     32.07 o 
   8   2  11      317.05      347.03     64.36 o 
   9   2  11       34.12       49.08     31.80 o 
  10   2  11       47.16       36.21     42.42 o 
  11   2  11       29.91       28.00     36.95 o 
  12   2  11        3.21       -6.30     43.05 o 
  -7   3  11       10.97       58.90     36.90 o 
  -6   3  11       22.52       13.43     61.41 o 
  -5   3  11       39.81       16.25     39.18 o 
  -4   3  11      339.99      352.69     39.98 o 
  -3   3  11       78.77      166.68     42.90 o 
  -2   3  11       44.02       33.42     44.13 o 
  -1   3  11        0.91       38.93     52.17 o 
   0   3  11        8.61      125.68     44.43 o 
   1   3  11        7.77       47.65     39.89 o 
   2   3  11      291.70      252.80     62.86 o 
   3   3  11      421.41      431.93     53.10 o 
   4   3  11      485.74      551.99     40.75 o 
   5   3  11      547.52      539.25     97.03 o 
   6   3  11       17.86       65.29     33.20 o 
   7   3  11      224.94      208.86     36.43 o 
   8   3  11      444.09      446.89     63.24 o 
   9   3  11        4.16       30.11     32.03 o 
  10   3  11        6.03      -15.01     33.13 o 
  11   3  11       16.47       64.03     28.45 o 
  12   3  11        2.66       25.20     26.21 o 
  -6   4  11        1.31       32.77     46.76 o 
  -5   4  11        9.34       10.13     60.59 o 
  -4   4  11       28.77       38.01     42.86 o 
  -3   4  11        0.54      -35.93     41.45 o 
  -2   4  11       48.75       65.27     42.99 o 
  -1   4  11      247.48      236.14     39.47 o 
   0   4  11     1172.59     1324.43     94.41 o 
   1   4  11      106.73       97.73     40.03 o 
   2   4  11      650.88      682.41     40.98 o 
   3   4  11      505.95      567.56     40.61 o 
   4   4  11       55.64       57.26     53.86 o 
   5   4  11       35.94       19.21     38.39 o 
   6   4  11        7.37       79.20     32.82 o 
   7   4  11       36.60       60.38     32.22 o 
   8   4  11       21.46       21.78     30.46 o 
   9   4  11      172.25      170.88     29.87 o 
  10   4  11       94.22       73.57     28.22 o 
  11   4  11       36.43      141.08     32.49 o 
  12   4  11        1.30      -49.12     49.12 o 
  -6   5  11       48.90        3.38     38.89 o 
  -5   5  11      170.58      264.05     39.10 o 
  -4   5  11      156.16      215.57     39.93 o 
  -3   5  11      576.98      575.07     44.38 o 
  -2   5  11      603.06      591.19     45.33 o 
  -1   5  11       41.34       16.95     37.62 o 
   0   5  11       42.71       87.20     50.42 o 
   1   5  11       25.27       60.35     56.37 o 
   2   5  11      414.25      425.86     47.03 o 
   3   5  11     1240.23     1192.11    126.66 o 
   4   5  11      437.03      420.23     40.07 o 
   5   5  11       83.65       63.84     34.11 o 
   6   5  11      606.98      538.42     55.09 o 
   7   5  11      168.87      112.17     31.65 o 
   8   5  11      113.45      130.61     29.87 o 
   9   5  11      464.66      445.04     31.93 o 
  10   5  11       47.65        6.87     63.94 o 
  11   5  11       25.37       31.08     33.94 o 
  -6   6  11       20.13       81.20     43.27 o 
  -5   6  11        0.01      -19.09     39.19 o 
  -4   6  11       24.61       47.33     41.12 o 
  -3   6  11      189.71      150.68     34.25 o 
  -2   6  11       26.90       76.39     40.26 o 
  -1   6  11      129.58      141.57     37.06 o 
   0   6  11      839.42      908.76    117.67 o 
   1   6  11     1033.67      976.92    100.54 o 
   2   6  11       47.78       80.04     38.52 o 
   3   6  11      385.94      376.38     39.64 o 
   4   6  11       60.15       80.49     39.67 o 
   5   6  11       30.35       -7.52     36.60 o 
   6   6  11      327.41      342.04     32.55 o 
   7   6  11      171.00      208.05     30.17 o 
   8   6  11      190.95      181.11     53.42 o 
   9   6  11        3.01       39.00     41.61 o 
  10   6  11       23.88       39.18     38.15 o 
  11   6  11       47.13      105.42     26.49 o 
  -5   7  11      114.01       62.88     40.58 o 
  -4   7  11       92.97      123.36     34.17 o 
  -3   7  11      229.79      287.62     35.26 o 
  -2   7  11     1215.91     1126.34    103.45 o 
  -1   7  11       25.90       84.91     42.03 o 
   0   7  11       30.66       87.51     35.81 o 
   1   7  11      329.04      290.26     37.75 o 
   2   7  11      301.16      374.65     39.04 o 
   3   7  11       97.74      126.09     43.35 o 
   4   7  11      166.97      180.78     37.88 o 
   5   7  11      684.62      608.99     33.09 o 
   6   7  11      821.93      806.39     78.62 o 
   7   7  11      432.91      362.22     31.03 o 
   8   7  11     2094.60     1956.00     80.51 o 
   9   7  11      425.24      413.32     29.22 o 
  10   7  11       52.87       59.68     35.88 o 
  11   7  11        9.91       -5.34     25.96 o 
  -5   8  11        0.77       -3.57     32.43 o 
  -4   8  11        3.56      -24.17     34.20 o 
  -3   8  11        0.85       -4.76     42.81 o 
  -2   8  11      901.21      906.22     40.87 o 
  -1   8  11      466.00      459.90     40.20 o 
   0   8  11        8.43      -40.76     40.76 o 
   1   8  11      550.49      539.41     46.79 o 
   2   8  11        2.02       37.57     37.84 o 
   3   8  11       93.64       98.24     44.81 o 
   4   8  11      285.57      332.49     37.12 o 
   5   8  11      141.40      153.21     31.43 o 
   6   8  11      231.23      246.76     31.34 o 
   7   8  11       29.85       38.02     29.42 o 
   8   8  11       10.90       35.11     33.89 o 
   9   8  11       25.20       54.32     32.87 o 
  10   8  11      197.67      132.29     27.21 o 
  11   8  11       70.89       46.29     45.32 o 
  -4   9  11      138.63      181.63     34.51 o 
  -3   9  11       66.02       62.92     49.26 o 
  -2   9  11        7.00       68.64     34.14 o 
  -1   9  11       13.43       -2.81     35.74 o 
   0   9  11       69.88       96.18     34.10 o 
   1   9  11       53.62        7.74     45.88 o 
   2   9  11      145.63       99.73     39.12 o 
   3   9  11        8.06       18.75     40.75 o 
   4   9  11       79.55      129.32     35.95 o 
   5   9  11      479.38      459.77     41.89 o 
   6   9  11      164.61      170.21     30.00 o 
   7   9  11      287.09      327.77     30.81 o 
   8   9  11      115.97      114.03     28.04 o 
   9   9  11       98.11      114.81     27.84 o 
  10   9  11       45.57       50.37     34.86 o 
  -4  10  11        0.48       13.30     34.18 o 
  -3  10  11       39.39       29.84     33.93 o 
  -2  10  11       18.50       11.43     32.83 o 
  -1  10  11      321.22      365.98     66.06 o 
   0  10  11        1.42       12.23     34.78 o 
   1  10  11       49.05       59.66     34.48 o 
   2  10  11      640.75      701.76     53.76 o 
   3  10  11      132.74      158.26     36.48 o 
   4  10  11      263.16      305.55     35.83 o 
   5  10  11       23.94       16.63     32.13 o 
   6  10  11        3.73        0.81     37.64 o 
   7  10  11       23.09       40.20     27.48 o 
   8  10  11       14.10       52.21     27.13 o 
   9  10  11        1.02       11.42     45.44 o 
  10  10  11        5.11       21.43     42.62 o 
  -3  11  11      108.84       62.87     34.57 o 
  -2  11  11      101.66       25.74     34.72 o 
  -1  11  11       96.15       51.07     38.21 o 
   0  11  11       24.04        9.12     33.78 o 
   1  11  11      153.30      128.63     34.85 o 
   2  11  11        7.24      -22.70     32.67 o 
   3  11  11       41.31       43.64     33.76 o 
   4  11  11      179.62      131.83     46.89 o 
   5  11  11      234.82      263.89     41.77 o 
   6  11  11      129.85      149.23     33.51 o 
   7  11  11      174.44      213.79     27.30 o 
   8  11  11        2.33       18.17     25.97 o 
   9  11  11       51.32       71.28     32.69 o 
  -2  12  11        4.48       47.29     56.16 o 
  -1  12  11       44.59       37.52     52.54 o 
   0  12  11      192.45      217.07     55.58 o 
   1  12  11       70.48      182.67     56.32 o 
   2  12  11       38.79       98.82     51.02 o 
   3  12  11      188.74      242.93     50.45 o 
   4  12  11      146.48      177.39     46.98 o 
   5  12  11       37.77       54.43     27.10 o 
   6  12  11       28.32       74.10     28.65 o 
   7  12  11      163.31      198.59     28.97 o 
   8  12  11       14.45      -27.85     29.76 o 
  -1  13  11      125.68      111.00     55.42 o 
   0  13  11      296.55      216.25     52.87 o 
   1  13  11      256.92      195.73     52.38 o 
   2  13  11      162.03      223.80     50.90 o 
   3  13  11        5.95      -18.43     33.39 o 
   4  13  11        2.93       -7.77     32.12 o 
   5  13  11       26.38       42.00     27.49 o 
   6  13  11       80.16       72.16     29.95 o 
   7  13  11       23.84       97.13     25.08 o 
   1  14  11        0.33       34.81     51.89 o 
   2  14  11       40.92      -38.92     51.23 o 
   3  14  11      208.58      230.54     49.92 o 
   4  14  11      397.69      325.45     57.63 o 
   5  14  11      248.97      250.01     27.91 o 
   6  14  11      151.83      111.29     41.02 o 
  -1 -11  12       10.28      -34.00     37.06 o 
   0 -11  12        7.96       21.37     59.56 o 
   1 -11  12        4.68      -35.71     35.71 o 
   2 -11  12       16.06       49.42     51.80 o 
   3 -11  12       24.73       62.45     30.41 o 
   4 -11  12       13.59       57.44     30.30 o 
  -3 -10  12        4.90       65.01     37.73 o 
  -2 -10  12       14.61       21.22     69.95 o 
  -1 -10  12      218.42      210.73     44.66 o 
   0 -10  12      311.21      218.91     87.85 o 
   1 -10  12      103.83       47.04     52.87 o 
   2 -10  12       27.17       29.73     56.16 o 
   3 -10  12       97.50       11.92     42.18 o 
   4 -10  12       47.34       42.49     30.37 o 
   5 -10  12        0.31       32.24     31.25 o 
   6 -10  12        0.08        5.67     31.80 o 
  -4  -9  12       81.43      150.65     38.49 o 
  -3  -9  12       51.08      -31.89     40.72 o 
  -2  -9  12       99.40      165.81     76.15 o 
  -1  -9  12       27.34       19.87     35.47 o 
   0  -9  12      159.91      180.98     56.36 o 
   1  -9  12        5.38      154.10     53.69 o 
   2  -9  12       75.37       78.96     45.28 o 
   3  -9  12       98.26      111.21     33.84 o 
   4  -9  12      272.16      264.37     35.86 o 
   5  -9  12      280.84      181.42     32.20 o 
   6  -9  12       81.57       27.07     35.52 o 
   7  -9  12       33.08       10.60     32.96 o 
  -4  -8  12       30.54      100.33     38.26 o 
  -3  -8  12      106.98      153.15     38.71 o 
  -2  -8  12       81.19      -39.74     39.74 o 
  -1  -8  12      116.44      219.65     94.46 o 
   0  -8  12      798.29      857.36     61.25 o 
   1  -8  12      252.13      192.11     37.79 o 
   2  -8  12      190.67      234.93    108.66 o 
   3  -8  12      560.97      553.23     34.53 o 
   4  -8  12       29.81        4.87     32.61 o 
   5  -8  12       62.96       91.09     33.89 o 
   6  -8  12       44.05       49.67     31.85 o 
   7  -8  12       16.54      -19.46     32.44 o 
   8  -8  12       30.52       20.71     53.35 o 
  -5  -7  12      219.42      238.61     43.92 o 
  -4  -7  12      594.89      554.97     69.33 o 
  -3  -7  12       41.69       35.47     85.42 o 
  -2  -7  12       74.94      112.37     38.95 o 
  -1  -7  12       86.24      187.40     93.10 o 
   0  -7  12       65.08       54.27     59.60 o 
   1  -7  12      140.88      278.26     67.40 o 
   2  -7  12       81.92       38.49     72.86 o 
   3  -7  12       94.74      170.42     35.79 o 
   4  -7  12       38.24       91.53     35.89 o 
   5  -7  12       56.32      127.90     33.64 o 
   6  -7  12       56.48       89.47     33.91 o 
   7  -7  12       99.95       83.49     60.40 o 
   8  -7  12       33.96       12.01     36.34 o 
  -5  -6  12       62.21      -25.89     39.18 o 
  -4  -6  12       35.70      -25.58     40.03 o 
  -3  -6  12       67.44       66.95     39.32 o 
  -2  -6  12      232.42      220.89    112.48 o 
  -1  -6  12       91.02       89.50     41.27 o 
   0  -6  12        4.78       70.69     59.85 o 
   1  -6  12        4.97      -10.65     56.16 o 
   2  -6  12      485.05      470.58     72.74 o 
   3  -6  12        0.88      -35.62     35.73 o 
   4  -6  12      156.66      168.24     35.86 o 
   5  -6  12        0.36      -35.56     35.56 o 
   6  -6  12        5.45      101.64     80.73 o 
   7  -6  12       40.75       98.71     32.99 o 
   8  -6  12        5.75       47.41     32.50 o 
   9  -6  12      283.93      255.49     34.54 o 
  -6  -5  12       10.88       41.25     69.99 o 
  -5  -5  12      428.22      318.32     38.31 o 
  -4  -5  12      345.15      408.73     68.31 o 
  -3  -5  12      130.23      150.76     46.18 o 
  -2  -5  12      117.66      176.89    106.44 o 
  -1  -5  12       21.44       53.84     94.78 o 
   0  -5  12       65.54      -59.85     59.85 o 
   1  -5  12       35.41      -32.31     91.42 o 
   2  -5  12       54.14       73.29     42.29 o 
   3  -5  12        4.82        8.83     37.51 o 
   4  -5  12      209.06      189.20     58.25 o 
   5  -5  12      187.64      230.03     36.17 o 
   6  -5  12        1.81       44.14     34.72 o 
   7  -5  12       14.01       43.49     38.25 o 
   8  -5  12       53.49       98.87     33.10 o 
   9  -5  12      173.03      148.09     72.90 o 
  10  -5  12        0.73       -8.80     32.82 o 
  -6  -4  12       21.96       13.12     38.43 o 
  -5  -4  12       82.25      -15.88     38.90 o 
  -4  -4  12       66.58       65.78     38.80 o 
  -3  -4  12        0.02       53.53     52.38 o 
  -2  -4  12       29.57      -30.36     65.84 o 
  -1  -4  12      392.52      568.03     67.12 o 
   0  -4  12      485.88      586.68     63.96 o 
   1  -4  12       57.82      155.40    114.41 o 
   2  -4  12      735.85      649.61     46.51 o 
   3  -4  12       43.45       67.69     38.21 o 
   4  -4  12        3.27       24.63     37.82 o 
   5  -4  12       44.65      100.09     37.02 o 
   6  -4  12        0.95       54.31     35.28 o 
   7  -4  12       20.68       87.62     37.41 o 
   8  -4  12        0.23       41.70     33.65 o 
   9  -4  12       49.59       22.96     32.97 o 
  10  -4  12       74.00       30.77     40.66 o 
  -6  -3  12       84.88      105.46     38.16 o 
  -5  -3  12      215.46      251.81     44.97 o 
  -4  -3  12      591.60      664.32     40.43 o 
  -3  -3  12      445.98      270.97     42.63 o 
  -2  -3  12      373.53      286.67    119.82 o 
  -1  -3  12        2.21      -46.39     46.39 o 
   0  -3  12      567.60      570.06     44.58 o 
   1  -3  12      885.02      924.21    100.41 o 
   2  -3  12        3.04       26.10     37.86 o 
   3  -3  12       22.46      -53.44     53.44 o 
   4  -3  12       69.25       -3.50     61.41 o 
   5  -3  12      687.85      698.97     65.59 o 
   6  -3  12      326.82      358.29     37.05 o 
   7  -3  12      102.81      167.05     35.99 o 
   8  -3  12      313.86      300.79     45.85 o 
   9  -3  12        1.16       33.51     32.26 o 
  10  -3  12        1.81       52.14     31.81 o 
  -6  -2  12      102.08      -23.71     36.55 o 
  -5  -2  12      167.73      102.61     63.63 o 
  -4  -2  12        6.69       36.92     90.19 o 
  -3  -2  12      115.04       85.38     43.84 o 
  -2  -2  12        0.05       41.14     42.87 o 
  -1  -2  12      114.62      -38.04     43.74 o 
   0  -2  12        8.37       43.63     45.58 o 
   1  -2  12      517.44      515.62     61.78 o 
   2  -2  12      818.21      735.12     39.88 o 
   3  -2  12      913.05      930.66     40.86 o 
   4  -2  12      260.78      226.28     44.62 o 
   5  -2  12       58.95      113.97     37.48 o 
   6  -2  12      209.90      245.47     51.30 o 
   7  -2  12       82.78      170.30     41.78 o 
   8  -2  12       28.00       69.97     33.89 o 
   9  -2  12        1.76      -38.02     65.25 o 
  10  -2  12      143.16       87.58     32.12 o 
  11  -2  12       62.91      150.78     41.44 o 
  -6  -1  12       56.73       64.83     60.88 o 
  -5  -1  12       66.70       81.21     45.98 o 
  -4  -1  12       47.99       76.34     50.90 o 
  -3  -1  12      215.15      197.19     68.22 o 
  -2  -1  12      234.06      178.41     47.25 o 
  -1  -1  12       72.92       55.68     67.40 o 
   0  -1  12      474.76      569.26     51.36 o 
   1  -1  12      245.01      311.35    130.66 o 
   2  -1  12       83.60       53.03     75.82 o 
   3  -1  12       51.25      138.54     40.26 o 
   4  -1  12        0.29       19.99     49.82 o 
   5  -1  12       45.08       67.28     38.53 o 
   6  -1  12       27.66       48.54     37.61 o 
   7  -1  12      110.53      110.07     87.02 o 
   8  -1  12       17.85       -2.47     65.00 o 
   9  -1  12      127.12      187.31     49.41 o 
  10  -1  12       77.67       63.50     80.05 o 
  11  -1  12       74.45       41.12     27.45 o 
  -6   0  12       45.20      124.95     36.28 o 
  -5   0  12       69.31       65.45     38.91 o 
  -4   0  12      195.92      156.46     39.31 o 
  -3   0  12        3.86       55.81     41.03 o 
  -2   0  12        3.15       49.37     47.26 o 
  -1   0  12        2.25       38.46     45.19 o 
   0   0  12       38.94       46.31     43.84 o 
   1   0  12        1.29        4.94     47.38 o 
   2   0  12      953.69      969.24     52.16 o 
   3   0  12      512.30      523.01     41.29 o 
   4   0  12      633.76      657.43     41.73 o 
   5   0  12      152.74      221.18     43.50 o 
   6   0  12      485.76      483.55     38.40 o 
   7   0  12      234.59      256.94     36.10 o 
   8   0  12      307.87      326.81     42.68 o 
   9   0  12        0.01       28.10     36.14 o 
  10   0  12        2.96       39.17     31.66 o 
  11   0  12       12.16       15.78     45.47 o 
  -6   1  12       29.06       60.94     41.95 o 
  -5   1  12       74.43       67.39     41.83 o 
  -4   1  12      127.16      174.25     49.88 o 
  -3   1  12      282.16      215.71     63.34 o 
  -2   1  12       59.46      131.70     40.89 o 
  -1   1  12      553.33      524.11     75.57 o 
   0   1  12       14.46        8.37     44.64 o 
   1   1  12      378.11      360.23     49.67 o 
   2   1  12      147.54      162.01     39.65 o 
   3   1  12       14.26       35.08     40.32 o 
   4   1  12        6.96        6.43     58.85 o 
   5   1  12        0.40       56.67     52.93 o 
   6   1  12       80.16       45.79     41.62 o 
   7   1  12       19.51       76.62     55.84 o 
   8   1  12      101.34       43.94     30.61 o 
   9   1  12       12.97       52.45     28.05 o 
  10   1  12       59.78       61.27     30.76 o 
  11   1  12      130.80      130.86     49.57 o 
  -6   2  12        1.16        3.47     36.84 o 
  -5   2  12        0.88       17.07     54.51 o 
  -4   2  12      103.69       31.21     75.37 o 
  -3   2  12       11.53       67.22     46.92 o 
  -2   2  12       82.97       39.14     41.15 o 
  -1   2  12        0.65        4.53     56.24 o 
   0   2  12        0.45       21.18     65.84 o 
   1   2  12      453.51      547.50     40.81 o 
   2   2  12      434.14      498.85     47.45 o 
   3   2  12     1398.33     1544.56     49.99 o 
   4   2  12      498.75      549.97    158.31 o 
   5   2  12       52.56       95.60     41.44 o 
   6   2  12       27.69       53.62     46.60 o 
   7   2  12        0.94       54.58     58.06 o 
   8   2  12       27.11       63.78     30.58 o 
   9   2  12       41.63       11.61     45.52 o 
  10   2  12       33.59        2.60     27.40 o 
  11   2  12       74.41      137.06     26.43 o 
  -6   3  12       60.45       43.44     50.66 o 
  -5   3  12      131.38      175.12     37.45 o 
  -4   3  12      301.41      380.16    146.67 o 
  -3   3  12       73.11       67.51     40.75 o 
  -2   3  12      218.41      260.87     41.78 o 
  -1   3  12      127.40       98.06     59.60 o 
   0   3  12      246.06      276.63    100.45 o 
   1   3  12      216.88      228.50     39.23 o 
   2   3  12      117.69      151.43     43.88 o 
   3   3  12      639.79      713.62     79.13 o 
   4   3  12       10.71       36.72     38.79 o 
   5   3  12       13.16      123.92     50.63 o 
   6   3  12      618.02      628.37     56.87 o 
   7   3  12      174.32      208.99     31.33 o 
   8   3  12      138.61      204.44     53.48 o 
   9   3  12       25.01       67.30     30.13 o 
  10   3  12       62.45       79.12     27.51 o 
  11   3  12       19.68       21.99     35.31 o 
  -6   4  12      303.62      290.91     40.89 o 
  -5   4  12      426.65      462.19     71.30 o 
  -4   4  12      384.15      424.88     39.30 o 
  -3   4  12      428.72      355.00     48.52 o 
  -2   4  12       22.74       47.87     41.45 o 
  -1   4  12      112.71       85.53     37.36 o 
   0   4  12       17.32      -33.52     83.91 o 
   1   4  12       64.72       64.14     38.58 o 
   2   4  12        0.86       73.83     51.73 o 
   3   4  12        1.57       81.03     65.19 o 
   4   4  12      390.65      453.00     48.69 o 
   5   4  12      394.49      335.95     55.09 o 
   6   4  12      310.61      253.14     37.29 o 
   7   4  12      387.01      361.52     42.26 o 
   8   4  12      607.84      616.97     52.66 o 
   9   4  12       41.94       73.51     29.63 o 
  10   4  12       30.78      106.53     27.40 o 
  11   4  12        6.74       -7.70     28.15 o 
  -5   5  12       82.26       75.10     38.75 o 
  -4   5  12       60.48       42.67     39.39 o 
  -3   5  12        3.81      -22.47     87.23 o 
  -2   5  12      296.02      333.19     35.75 o 
  -1   5  12      680.63      700.24    127.95 o 
   0   5  12      134.92      144.13     43.24 o 
   1   5  12      531.43      593.08     39.11 o 
   2   5  12        9.89       31.58     50.34 o 
   3   5  12       19.12      -43.39     45.39 o 
   4   5  12      549.89      481.43     39.07 o 
   5   5  12        0.13      -37.31     37.31 o 
   6   5  12       81.23       91.06     40.11 o 
   7   5  12       66.66      129.05     30.22 o 
   8   5  12       51.37       48.90     39.31 o 
   9   5  12       24.10       48.74     40.85 o 
  10   5  12        2.62       11.15     26.83 o 
  11   5  12        1.44      -13.50     29.44 o 
  -5   6  12        5.82      -19.83     39.19 o 
  -4   6  12       11.37      -10.74     39.67 o 
  -3   6  12       86.63      116.80     33.08 o 
  -2   6  12       42.42      -14.69     83.46 o 
  -1   6  12        0.22       87.15     41.07 o 
   0   6  12      227.84      307.90     37.37 o 
   1   6  12       23.32       89.00     46.12 o 
   2   6  12       29.08       23.66     49.92 o 
   3   6  12      436.19      374.21     38.08 o 
   4   6  12      679.79      619.46     38.29 o 
   5   6  12      726.77      680.05     37.66 o 
   6   6  12       86.43       99.15     30.27 o 
   7   6  12      309.86      322.79     29.98 o 
   8   6  12       89.73       90.57     28.83 o 
   9   6  12      136.66       56.87     50.33 o 
  10   6  12      204.55      264.89     57.05 o 
  11   6  12       33.44       -1.75     26.29 o 
  -5   7  12        2.39       13.37     33.00 o 
  -4   7  12       15.65      -31.71     31.71 o 
  -3   7  12       76.43       88.20     33.89 o 
  -2   7  12      117.06       90.72     35.13 o 
  -1   7  12      524.51      532.89     39.76 o 
   0   7  12     1049.57     1025.53    161.63 o 
   1   7  12      358.85      339.83     64.94 o 
   2   7  12       35.59       40.90     36.88 o 
   3   7  12     1023.31      986.66     38.86 o 
   4   7  12      247.06      223.38     53.44 o 
   5   7  12      152.87       75.95     42.40 o 
   6   7  12      206.73      239.97     29.88 o 
   7   7  12       86.10      103.75     28.97 o 
   8   7  12        1.70       17.96     36.26 o 
   9   7  12        5.97       26.07     51.16 o 
  10   7  12      111.51      114.78     29.46 o 
  11   7  12       70.53       45.49     26.14 o 
  -4   8  12       64.95       93.79     33.60 o 
  -3   8  12        6.70       61.34     36.87 o 
  -2   8  12      115.14      112.98     33.89 o 
  -1   8  12        7.62       23.65     33.76 o 
   0   8  12       68.69       39.84     36.98 o 
   1   8  12       10.19       52.12     50.90 o 
   2   8  12        0.13      -11.28     39.06 o 
   3   8  12      101.24      134.56     36.07 o 
   4   8  12        7.33       59.07     45.08 o 
   5   8  12       41.68       62.63     34.60 o 
   6   8  12        6.26       44.49     28.82 o 
   7   8  12        1.31       33.35     28.77 o 
   8   8  12        8.62      -13.91     33.13 o 
   9   8  12      210.43       80.56     51.62 o 
  10   8  12      126.70      110.76     33.63 o 
  -3   9  12       11.29       41.28     33.83 o 
  -2   9  12      135.39      126.16     33.29 o 
  -1   9  12      473.35      473.91     35.07 o 
   0   9  12      246.66      241.55     48.26 o 
   1   9  12       47.91       18.14     33.53 o 
   2   9  12       56.95       79.89     35.14 o 
   3   9  12      120.06      143.48     35.11 o 
   4   9  12      464.85      452.36     40.69 o 
   5   9  12        9.74       25.25     37.35 o 
   6   9  12       38.49       93.91     28.46 o 
   7   9  12       53.75       56.65     27.88 o 
   8   9  12       95.37      110.31     34.63 o 
   9   9  12        4.56        3.54     44.11 o 
  10   9  12      109.11       33.23     26.42 o 
  -3  10  12       52.08       71.86     36.64 o 
  -2  10  12       51.21       30.44     32.55 o 
  -1  10  12      101.01      140.22     47.45 o 
   0  10  12        7.10       32.67     45.59 o 
   1  10  12       10.48       56.27     60.83 o 
   2  10  12       62.27       44.21     42.24 o 
   3  10  12       11.68       46.28     34.34 o 
   4  10  12      245.50      318.45     35.13 o 
   5  10  12      153.41       70.36     70.55 o 
   6  10  12      256.59      204.07     37.35 o 
   7  10  12      363.39      362.01     40.74 o 
   8  10  12       47.82       26.39     26.36 o 
   9  10  12       74.25      133.32     26.70 o 
  -2  11  12       13.30      -46.75     67.18 o 
  -1  11  12      125.39      118.94     38.92 o 
   0  11  12      133.12      149.78     36.56 o 
   1  11  12        0.76      -30.73     42.02 o 
   2  11  12      110.48       82.32     32.76 o 
   3  11  12      137.68      135.65     33.28 o 
   4  11  12      169.68      140.20     32.93 o 
   5  11  12      111.47      106.56     31.29 o 
   6  11  12       56.28       43.04     26.72 o 
   7  11  12       17.56       22.45     26.55 o 
   8  11  12        4.69       57.60     26.18 o 
   9  11  12       29.24       38.10     26.23 o 
  -1  12  12      160.34       90.64     55.91 o 
   0  12  12       45.30      144.82     53.20 o 
   1  12  12       49.40       11.34     34.15 o 
   2  12  12       58.79       13.27     37.74 o 
   3  12  12        3.10       13.99     38.78 o 
   4  12  12        0.58        2.26     37.62 o 
   5  12  12      142.84      160.81     48.42 o 
   6  12  12       33.86       65.99     26.37 o 
   7  12  12        6.36       40.05     26.02 o 
   8  12  12       32.72       86.96     31.63 o 
   1  13  12       76.82       81.36     51.39 o 
   2  13  12       45.23      162.47     50.82 o 
   3  13  12      272.48      256.23     33.44 o 
   4  13  12      224.32      223.27     33.71 o 
   5  13  12      167.82      180.79     43.33 o 
   6  13  12        1.99       28.39     26.72 o 
  -1 -10  13        0.01        5.22     35.87 o 
   0 -10  13       25.15       14.91     49.42 o 
   1 -10  13      113.35      142.02     34.54 o 
   2 -10  13       28.34        5.06     36.22 o 
   3 -10  13       14.48       40.18     28.97 o 
   4 -10  13      104.03      136.88     30.00 o 
  -2  -9  13       24.64      -30.82     37.21 o 
  -1  -9  13      288.75      235.54     37.94 o 
   0  -9  13      138.84      128.01     37.05 o 
   1  -9  13       19.37       38.09     54.43 o 
   2  -9  13       70.14      100.34     35.16 o 
   3  -9  13       64.77       88.92     29.82 o 
   4  -9  13        9.74       41.15     44.55 o 
   5  -9  13       22.31       53.35     31.45 o 
   6  -9  13        0.05        9.65     31.60 o 
  -3  -8  13       38.75        8.77    138.91 o 
  -2  -8  13       47.87        2.78     98.93 o 
  -1  -8  13       41.41      101.72     37.44 o 
   0  -8  13       52.75      -12.00     38.01 o 
   1  -8  13       11.27      -42.03     52.79 o 
   2  -8  13        8.39       15.10     85.63 o 
   3  -8  13      110.43      159.18     30.93 o 
   4  -8  13      352.37      392.15     35.49 o 
   5  -8  13      142.60      141.29     33.87 o 
   6  -8  13       18.52       67.90     31.86 o 
   7  -8  13       27.94        3.37     36.54 o 
  -4  -7  13      172.87       73.00     57.02 o 
  -3  -7  13       43.51      110.55     68.18 o 
  -2  -7  13      222.24      201.09     39.59 o 
  -1  -7  13      181.56      298.15    125.08 o 
   0  -7  13       21.15       65.84     38.67 o 
   1  -7  13        3.60       26.39     38.14 o 
   2  -7  13       17.66      -45.31     45.31 o 
   3  -7  13      485.06      447.90     33.08 o 
   4  -7  13       57.94       52.41     35.36 o 
   5  -7  13       18.68       59.63     32.14 o 
   6  -7  13       18.45       43.07     34.73 o 
   7  -7  13       26.47       28.52     31.92 o 
   8  -7  13       35.30       74.91     31.71 o 
  -4  -6  13      117.06      154.74     39.27 o 
  -3  -6  13       81.21      105.99     54.02 o 
  -2  -6  13       16.87       40.79     61.41 o 
  -1  -6  13       42.75       65.73     38.85 o 
   0  -6  13      146.21      203.03     54.43 o 
   1  -6  13       20.17      -12.88     45.86 o 
   2  -6  13       77.93       47.73     40.21 o 
   3  -6  13      226.61      264.51     34.40 o 
   4  -6  13       23.12        6.61     33.37 o 
   5  -6  13       60.86       70.39     33.41 o 
   6  -6  13       48.63       50.44     39.04 o 
   7  -6  13       30.73      -14.38     31.84 o 
   8  -6  13       67.52       85.81     32.62 o 
  -5  -5  13       14.97       77.24     37.84 o 
  -4  -5  13        0.75       43.86     37.10 o 
  -3  -5  13       19.21      -17.12     38.31 o 
  -2  -5  13      174.81      263.85     76.19 o 
  -1  -5  13      226.28      322.35     59.69 o 
   0  -5  13      338.34      297.20     61.57 o 
   1  -5  13      140.15      180.62     46.51 o 
   2  -5  13       14.99      -55.78     81.03 o 
   3  -5  13      170.69      115.51    101.23 o 
   4  -5  13      104.25       90.43     34.93 o 
   5  -5  13       77.74      114.70     42.50 o 
   6  -5  13      129.93      199.27    103.30 o 
   7  -5  13        0.42       -5.03     36.55 o 
   8  -5  13        1.21      -42.05     42.05 o 
   9  -5  13       25.55       36.15     42.64 o 
  -5  -4  13       81.33       15.18     48.23 o 
  -4  -4  13       90.85       71.41     38.24 o 
  -3  -4  13       27.52       -4.41     91.54 o 
  -2  -4  13      253.81      235.33     76.07 o 
  -1  -4  13       38.86       91.72     40.82 o 
   0  -4  13      139.17      259.76     59.60 o 
   1  -4  13       11.52       17.60     59.15 o 
   2  -4  13      209.42      186.87     43.88 o 
   3  -4  13      428.62      450.24     45.28 o 
   4  -4  13      771.29      781.56     41.79 o 
   5  -4  13       72.20      144.36     34.83 o 
   6  -4  13        2.87       23.40     34.67 o 
   7  -4  13      172.73      286.98     89.55 o 
   8  -4  13       16.54       43.22     31.78 o 
   9  -4  13       59.83       21.22     31.54 o 
  -5  -3  13        1.81       55.00     62.52 o 
  -4  -3  13       15.63      -18.04     39.07 o 
  -3  -3  13        0.52        4.51     38.33 o 
  -2  -3  13      104.82       64.97     41.19 o 
  -1  -3  13      113.20      151.02     41.16 o 
   0  -3  13        7.28      199.17     59.60 o 
   1  -3  13       14.96       -5.47     40.47 o 
   2  -3  13      202.46      167.72     45.28 o 
   3  -3  13      489.67      520.41     36.98 o 
   4  -3  13      551.68      591.62     35.86 o 
   5  -3  13      197.34      222.20     35.20 o 
   6  -3  13       12.33       57.61     35.06 o 
   7  -3  13      145.14      230.05     61.67 o 
   8  -3  13        3.78       37.54     32.68 o 
   9  -3  13       10.22       59.09     31.14 o 
  10  -3  13       43.52       42.01     39.94 o 
  -5  -2  13      241.20      272.90     40.89 o 
  -4  -2  13      249.80      107.48     50.61 o 
  -3  -2  13       49.00       64.39     38.39 o 
  -2  -2  13       87.81      -12.46     74.05 o 
  -1  -2  13      261.51      235.44     41.86 o 
   0  -2  13      106.58       93.26     61.66 o 
   1  -2  13      229.55      292.99     42.28 o 
   2  -2  13      499.26      605.35     76.58 o 
   3  -2  13       19.00       43.10     37.56 o 
   4  -2  13      285.20      252.83     76.72 o 
   5  -2  13        1.63       99.94     41.15 o 
   6  -2  13      108.30      119.41     35.35 o 
   7  -2  13       67.43       85.26     35.02 o 
   8  -2  13      185.88      244.99     83.21 o 
   9  -2  13      163.86      160.17     32.04 o 
  10  -2  13       38.36       -4.41     31.79 o 
  -5  -1  13       14.83      -27.38     38.75 o 
  -4  -1  13       25.71       53.47     37.59 o 
  -3  -1  13       42.13      -31.73    117.57 o 
  -2  -1  13        0.10       -1.44     72.99 o 
  -1  -1  13      223.44      301.57     67.20 o 
   0  -1  13        3.13      -33.00     63.46 o 
   1  -1  13       55.50      130.49     42.67 o 
   2  -1  13     1371.87     1425.91     40.52 o 
   3  -1  13     1578.70     1647.06     54.96 o 
   4  -1  13      520.37      512.78     72.35 o 
   5  -1  13      705.27      634.87     91.55 o 
   6  -1  13        3.89       28.27     41.58 o 
   7  -1  13       20.70       65.75     64.58 o 
   8  -1  13        2.16       56.17     35.67 o 
   9  -1  13        6.65       82.86     32.52 o 
  10  -1  13        8.43       36.98     30.49 o 
  -5   0  13       30.13       -8.43     37.72 o 
  -4   0  13       37.19       80.41     36.57 o 
  -3   0  13      187.91      287.04     39.11 o 
  -2   0  13      107.05      234.78     56.03 o 
  -1   0  13      141.86      196.48     41.66 o 
   0   0  13      298.77      398.59     63.22 o 
   1   0  13        2.54      -14.04     37.50 o 
   2   0  13       76.42      131.55     38.35 o 
   3   0  13      313.00      391.67     39.04 o 
   4   0  13       46.72      111.74     65.33 o 
   5   0  13       82.83       83.56     67.36 o 
   6   0  13       11.26      129.84     51.95 o 
   7   0  13        1.18      -37.85     37.85 o 
   8   0  13       47.27      107.64     33.40 o 
   9   0  13      235.58      285.36     32.76 o 
  10   0  13       39.23       -3.66     71.72 o 
  11   0  13       17.43       30.35     26.65 o 
  -5   1  13       68.95      -22.92     37.68 o 
  -4   1  13       30.88       48.52     55.42 o 
  -3   1  13      167.05      192.96     39.59 o 
  -2   1  13       21.29       37.22     40.04 o 
  -1   1  13        1.52       66.43     41.94 o 
   0   1  13      391.61      418.13     62.97 o 
   1   1  13       97.39       90.75     37.87 o 
   2   1  13      366.46      470.72     73.91 o 
   3   1  13      484.75      508.04     39.31 o 
   4   1  13      476.17      469.57     52.14 o 
   5   1  13      233.48      253.93     39.96 o 
   6   1  13      222.59      240.99     36.54 o 
   7   1  13       35.30       92.98     38.68 o 
   8   1  13      207.53      212.15     39.88 o 
   9   1  13        6.09       89.13     31.74 o 
  10   1  13       17.09      -30.77     30.77 o 
  11   1  13        2.04       39.45     31.45 o 
  -5   2  13       61.62      105.12     49.22 o 
  -4   2  13        0.61       13.56     37.50 o 
  -3   2  13      529.76      558.43     66.05 o 
  -2   2  13      505.30      475.32     41.55 o 
  -1   2  13      136.92      149.30     42.31 o 
   0   2  13       92.80      117.78     46.50 o 
   1   2  13      190.91      233.15     42.38 o 
   2   2  13      149.75       36.45     53.55 o 
   3   2  13      461.97      446.12     51.47 o 
   4   2  13      164.72      207.06     37.95 o 
   5   2  13       11.23        7.74     42.82 o 
   6   2  13       12.65       25.94     69.39 o 
   7   2  13      271.77      264.43     70.71 o 
   8   2  13      449.13      460.89    141.58 o 
   9   2  13      280.58      285.56     47.83 o 
  10   2  13      106.14      154.19     27.07 o 
  11   2  13       39.26       26.63     26.67 o 
  -5   3  13        4.06       45.33     37.46 o 
  -4   3  13       80.04      143.60     62.03 o 
  -3   3  13        2.92       69.35     44.33 o 
  -2   3  13        3.10       36.81     40.07 o 
  -1   3  13       14.25       -4.65     54.10 o 
   0   3  13      122.16       97.45     44.85 o 
   1   3  13      157.76      192.81     48.39 o 
   2   3  13       99.30      130.51     36.66 o 
   3   3  13        3.54       37.58    107.76 o 
   4   3  13       37.93       42.72     63.19 o 
   5   3  13       95.54      121.13     45.70 o 
   6   3  13       85.93      123.14     35.16 o 
   7   3  13        1.44       58.71     37.27 o 
   8   3  13      270.66      189.09     28.87 o 
   9   3  13        1.64       51.34     29.81 o 
  10   3  13        7.16      -34.50     34.50 o 
  11   3  13        0.13       -9.52     25.83 o 
  -5   4  13       17.71       26.66     51.60 o 
  -4   4  13       23.04       72.85     43.48 o 
  -3   4  13       51.02      108.59     41.71 o 
  -2   4  13      587.26      633.95     41.61 o 
  -1   4  13       49.61       36.69     59.68 o 
   0   4  13      173.45      158.85     43.50 o 
   1   4  13      685.95      712.96     60.30 o 
   2   4  13       57.74       90.03     62.71 o 
   3   4  13      153.69      168.95     36.46 o 
   4   4  13      356.17      452.15     60.87 o 
   5   4  13        5.30      130.68     36.08 o 
   6   4  13      692.29      720.31     36.43 o 
   7   4  13      355.67      381.60     38.86 o 
   8   4  13      341.43      333.08     38.89 o 
   9   4  13      252.89      292.69     27.83 o 
  10   4  13       51.99       84.20     37.24 o 
  11   4  13       17.32      -30.53     32.92 o 
  -4   5  13       29.24       36.22     39.09 o 
  -3   5  13       51.63       17.87     44.91 o 
  -2   5  13       19.51       28.52     72.82 o 
  -1   5  13       12.70       27.12     35.20 o 
   0   5  13       21.09      120.78     34.12 o 
   1   5  13      463.33      481.76     63.94 o 
   2   5  13        0.59       23.55     35.47 o 
   3   5  13       91.40       70.54     36.59 o 
   4   5  13      206.50      189.17     36.04 o 
   5   5  13      428.08      430.63     38.25 o 
   6   5  13      394.81      335.72     34.68 o 
   7   5  13      628.26      673.73     53.12 o 
   8   5  13       26.68       96.09     39.44 o 
   9   5  13       20.98       61.28     27.47 o 
  10   5  13       18.60       47.73     43.13 o 
  11   5  13       25.54       45.95     26.16 o 
  -4   6  13       17.45       69.91     50.65 o 
  -3   6  13       57.68       85.48     32.21 o 
  -2   6  13      117.62      117.52     33.26 o 
  -1   6  13      153.80       71.69     47.54 o 
   0   6  13      239.65      290.05     35.04 o 
   1   6  13      133.72       94.03     35.70 o 
   2   6  13      696.86      752.32     37.95 o 
   3   6  13      254.99      244.09     39.72 o 
   4   6  13      390.32      352.26     36.20 o 
   5   6  13       31.82       53.70     46.87 o 
   6   6  13      119.58       94.66     34.28 o 
   7   6  13       37.71       27.96     28.82 o 
   8   6  13       53.34       66.95     27.29 o 
   9   6  13       15.98        8.96     26.82 o 
  10   6  13        6.41       64.15     32.42 o 
  -4   7  13       17.22       66.61     80.60 o 
  -3   7  13      108.26       94.27     32.68 o 
  -2   7  13       33.99       -1.34     33.09 o 
  -1   7  13      124.00      158.04     52.67 o 
   0   7  13       41.50       -5.54     33.76 o 
   1   7  13       13.41       10.02     53.86 o 
   2   7  13      120.90      150.26     35.05 o 
   3   7  13       11.53       99.87     39.30 o 
   4   7  13      118.00      130.30     34.71 o 
   5   7  13       85.96      120.70     38.38 o 
   6   7  13      112.10      117.05     32.86 o 
   7   7  13       28.42       61.55     35.66 o 
   8   7  13      111.45      107.94     41.10 o 
   9   7  13       40.59       52.51     26.59 o 
  10   7  13      211.76      135.37     35.32 o 
  -3   8  13       82.31       68.51     33.09 o 
  -2   8  13       61.67      111.63     32.67 o 
  -1   8  13      326.50      324.39     33.50 o 
   0   8  13      369.00      355.90     38.53 o 
   1   8  13      117.71      122.89     33.97 o 
   2   8  13       65.67       23.05     50.15 o 
   3   8  13      333.46      321.70     38.22 o 
   4   8  13       23.74       -0.35     34.79 o 
   5   8  13       89.87       96.22     33.18 o 
   6   8  13       35.44       90.61     33.23 o 
   7   8  13      108.90      128.26     39.31 o 
   8   8  13      221.86      267.51     27.19 o 
   9   8  13       16.74       35.69     26.03 o 
  10   8  13       76.65      161.07     41.43 o 
  -2   9  13        7.23       14.62     32.74 o 
  -1   9  13       41.18       31.73     32.11 o 
   0   9  13        6.22       35.88     32.24 o 
   1   9  13      466.44      392.28     34.83 o 
   2   9  13       12.61       29.04     40.15 o 
   3   9  13      110.13      116.62     34.49 o 
   4   9  13        0.57       51.33     34.01 o 
   5   9  13       78.50       42.32     41.40 o 
   6   9  13      362.03      383.51     32.72 o 
   7   9  13      151.97      129.57     27.44 o 
   8   9  13      105.21       57.38     43.58 o 
   9   9  13        8.67       20.20     26.61 o 
  -2  10  13        7.93       10.88     33.37 o 
  -1  10  13       12.68       20.44     32.04 o 
   0  10  13      499.57      518.78     34.64 o 
   1  10  13        4.88        9.27     32.01 o 
   2  10  13        6.39        0.45     40.26 o 
   3  10  13      297.43      273.93     40.86 o 
   4  10  13       46.49       59.63     40.71 o 
   5  10  13       14.44       14.83     32.05 o 
   6  10  13       26.67       30.14     31.72 o 
   7  10  13        6.01      -23.11     26.63 o 
   8  10  13        1.97       -5.88     26.27 o 
   9  10  13       48.09       27.30     32.01 o 
   0  11  13       25.44       -0.27     33.77 o 
   1  11  13       35.64       17.84     33.45 o 
   2  11  13        8.29       13.41     31.83 o 
   3  11  13        4.51       55.00     31.86 o 
   4  11  13       10.83       -3.23     32.10 o 
   5  11  13      203.53      227.80     31.77 o 
   6  11  13      448.22      414.30     74.28 o 
   7  11  13      338.79      344.82     31.14 o 
   8  11  13       36.74       79.60     25.96 o 
   1  12  13      114.33       97.57     33.94 o 
   2  12  13       48.99       49.36     32.39 o 
   3  12  13      160.26      139.86     39.32 o 
   4  12  13      115.44      131.31     44.36 o 
   5  12  13        4.37       -9.05     30.60 o 
   6  12  13       27.81        7.57     30.89 o 
   0  -9  14        5.88       26.41     76.93 o 
   1  -9  14        4.72      100.08     50.49 o 
   2  -9  14       36.65        2.42     34.57 o 
   3  -9  14       31.65       29.10     31.71 o 
   4  -9  14       64.70       23.79     44.95 o 
  -1  -8  14      255.04      251.70     88.87 o 
   0  -8  14      297.32      366.75     58.74 o 
   1  -8  14      169.88       69.29     53.94 o 
   2  -8  14       63.35       47.41     74.42 o 
   3  -8  14      119.12      160.12     29.81 o 
   4  -8  14       39.92       38.54     46.90 o 
   5  -8  14      119.54       94.81     79.86 o 
   6  -8  14        1.50       18.45     39.63 o 
  -2  -7  14       93.58      132.96     92.24 o 
  -1  -7  14       59.15       74.27     36.99 o 
   0  -7  14      121.01       60.23     62.68 o 
   1  -7  14       10.25       97.62     53.69 o 
   2  -7  14       24.99       16.89     77.42 o 
   3  -7  14      113.47       77.50     31.63 o 
   4  -7  14      279.70      164.89     48.68 o 
   5  -7  14      259.79      267.24     31.00 o 
   6  -7  14       38.33      124.34     31.41 o 
   7  -7  14       27.71       34.80     41.39 o 
  -3  -6  14       22.84       11.20     38.19 o 
  -2  -6  14       98.60       -3.96     68.59 o 
  -1  -6  14       39.34       28.35     37.99 o 
   0  -6  14       10.17       33.80     70.44 o 
   1  -6  14        0.84        4.07    100.74 o 
   2  -6  14      380.34      396.86     73.77 o 
   3  -6  14       34.13       -2.95     48.32 o 
   4  -6  14       43.32       49.00     31.96 o 
   5  -6  14       48.93       19.08     32.09 o 
   6  -6  14       12.78       50.78     31.20 o 
   7  -6  14        8.32      102.39     55.09 o 
   8  -6  14        1.74      -28.90     31.23 o 
  -3  -5  14      187.03      165.61    149.95 o 
  -2  -5  14       37.89        0.59     82.76 o 
  -1  -5  14        9.71       71.03     38.69 o 
   0  -5  14       10.83       20.79     39.21 o 
   1  -5  14      343.07      391.61     40.76 o 
   2  -5  14      197.02      137.54     32.66 o 
   3  -5  14       22.74       85.48     39.61 o 
   4  -5  14      206.20      180.78     35.77 o 
   5  -5  14      156.50      129.39     32.32 o 
   6  -5  14       11.11      -43.63     44.62 o 
   7  -5  14       33.15       32.72     58.45 o 
   8  -5  14       11.63       48.98     33.43 o 
  -4  -4  14        3.21       16.40     45.89 o 
  -3  -4  14       25.12      -18.00    122.62 o 
  -2  -4  14       16.14      -24.94     76.85 o 
  -1  -4  14      105.87      134.78     68.80 o 
   0  -4  14      470.14      456.55     58.29 o 
   1  -4  14      124.12       80.03     38.70 o 
   2  -4  14      327.30      354.16     33.71 o 
   3  -4  14      593.88      620.31     79.89 o 
   4  -4  14      197.74      160.83     34.16 o 
   5  -4  14       19.75       29.48     34.38 o 
   6  -4  14       54.71      104.03     45.61 o 
   7  -4  14        2.47       53.63     32.80 o 
   8  -4  14        0.98       -1.22     30.94 o 
   9  -4  14        0.92       41.34     31.33 o 
  -4  -3  14       39.03       61.14     40.68 o 
  -3  -3  14      186.12      214.05     60.34 o 
  -2  -3  14       53.66       41.32     38.63 o 
  -1  -3  14      127.15      189.13     75.90 o 
   0  -3  14       32.79       32.68     58.70 o 
   1  -3  14        1.53       27.07     58.62 o 
   2  -3  14        2.19       98.25     87.64 o 
   3  -3  14       43.34       -1.84     35.01 o 
   4  -3  14       22.31       74.55     48.05 o 
   5  -3  14        3.29       82.70     34.25 o 
   6  -3  14      234.43      206.68     33.61 o 
   7  -3  14        7.56      -29.51     35.17 o 
   8  -3  14       56.97      118.09     40.24 o 
   9  -3  14       37.55       33.66     31.76 o 
  -4  -2  14        2.28        9.72     70.24 o 
  -3  -2  14       66.14      103.96     38.69 o 
  -2  -2  14        3.23       62.74     39.07 o 
  -1  -2  14       23.08       43.50     39.94 o 
   0  -2  14      350.42      406.23     59.11 o 
   1  -2  14       54.95       70.54     41.20 o 
   2  -2  14       53.08      129.72     34.66 o 
   3  -2  14     1094.46     1130.05     37.11 o 
   4  -2  14      273.34      245.87     36.31 o 
   5  -2  14        7.02        4.62     34.30 o 
   6  -2  14       18.85       35.31     44.74 o 
   7  -2  14       36.71       35.55     33.92 o 
   8  -2  14        0.12       37.42     37.87 o 
   9  -2  14        1.38        4.76     30.80 o 
  -4  -1  14       70.03      169.32     37.72 o 
  -3  -1  14       88.32      147.70     37.81 o 
  -2  -1  14      544.21      496.93     44.29 o 
  -1  -1  14      500.50      545.86     40.38 o 
   0  -1  14       37.78       34.56     57.31 o 
   1  -1  14       35.37       -3.53     48.49 o 
   2  -1  14      287.46      288.56     36.06 o 
   3  -1  14      489.34      494.91     36.63 o 
   4  -1  14      255.71      348.29     63.05 o 
   5  -1  14       22.55       65.97     55.84 o 
   6  -1  14      285.83      317.16     35.32 o 
   7  -1  14      145.51      210.20     33.15 o 
   8  -1  14       44.10       53.02     35.69 o 
   9  -1  14        3.28       33.07     30.61 o 
  10  -1  14       44.06       -0.23     30.99 o 
  -4   0  14        0.11        5.81     37.56 o 
  -3   0  14       39.62        2.76     62.48 o 
  -2   0  14        2.74       13.42     62.56 o 
  -1   0  14       21.63       -4.44     39.89 o 
   0   0  14       39.59       33.50     59.93 o 
   1   0  14      130.17      149.99     33.80 o 
   2   0  14      494.88      473.83     36.32 o 
   3   0  14       31.35       -7.04     34.99 o 
   4   0  14       11.04       60.62     38.90 o 
   5   0  14      269.08      292.90     35.05 o 
   6   0  14        1.67       38.87     42.29 o 
   7   0  14        1.38      -33.56     33.56 o 
   8   0  14      380.24      268.16     59.81 o 
   9   0  14       21.87      -31.31     31.31 o 
  10   0  14       16.92      -51.99     51.99 o 
  -4   1  14       34.02      134.39     66.83 o 
  -3   1  14      249.97      226.65     90.97 o 
  -2   1  14      432.83      311.42     76.31 o 
  -1   1  14      397.54      333.65     40.37 o 
   0   1  14        5.21       30.54     58.95 o 
   1   1  14       19.33       46.71     39.31 o 
   2   1  14       30.96      110.17     35.54 o 
   3   1  14       33.09        7.44     36.22 o 
   4   1  14        0.18       29.67     35.14 o 
   5   1  14       22.96      116.62     34.66 o 
   6   1  14      179.37      248.23     39.72 o 
   7   1  14      248.84      288.57     66.40 o 
   8   1  14      406.78      363.46     54.63 o 
   9   1  14      353.76      285.77     34.48 o 
  10   1  14       44.95       64.77    106.41 o 
  -4   2  14        6.18       20.72     58.21 o 
  -3   2  14        9.54       43.08     75.37 o 
  -2   2  14       21.60       77.71     42.40 o 
  -1   2  14      524.58      504.71     61.66 o 
   0   2  14      136.98       27.06     58.45 o 
   1   2  14      461.02      428.30     67.63 o 
   2   2  14      339.35      397.36     84.24 o 
   3   2  14       80.39      -14.20     35.99 o 
   4   2  14       84.16       72.67     42.15 o 
   5   2  14      253.55      279.27     47.23 o 
   6   2  14        1.23      -12.51     63.37 o 
   7   2  14      111.32      111.91     33.00 o 
   8   2  14      220.15      243.27     40.74 o 
   9   2  14        1.97       35.09     30.48 o 
  10   2  14        3.04       -9.21     50.82 o 
  -4   3  14        0.55       10.22     49.46 o 
  -3   3  14       68.26       11.10     38.05 o 
  -2   3  14      321.42      376.05     38.78 o 
  -1   3  14      107.53      114.97     38.36 o 
   0   3  14      141.37      207.05     38.74 o 
   1   3  14      209.78      179.84     35.59 o 
   2   3  14       36.29       35.55     35.36 o 
   3   3  14      309.43      305.61     36.24 o 
   4   3  14      208.44      259.62     39.27 o 
   5   3  14       87.34      136.74     55.43 o 
   6   3  14      289.43      289.79     39.11 o 
   7   3  14      196.70      247.10     33.26 o 
   8   3  14      284.33      219.12     32.85 o 
   9   3  14       28.36       -8.92     44.29 o 
  10   3  14       16.52       58.33     57.53 o 
  -4   4  14       23.85       39.92     59.03 o 
  -3   4  14       12.61       38.17     37.93 o 
  -2   4  14      105.34       87.98     33.16 o 
  -1   4  14      122.56      117.19     33.58 o 
   0   4  14       15.85       78.52     33.94 o 
   1   4  14       91.92      200.41     66.59 o 
   2   4  14       80.06       79.51     35.10 o 
   3   4  14      255.52      234.14     35.57 o 
   4   4  14        1.95       14.20     39.50 o 
   5   4  14       19.28       76.29     34.02 o 
   6   4  14      189.57      102.78     38.49 o 
   7   4  14       46.52      117.19     37.20 o 
   8   4  14        1.90       39.20     30.91 o 
   9   4  14        9.49        1.69     35.40 o 
  10   4  14        7.02       24.54     64.52 o 
  -3   5  14       40.20      159.51     81.08 o 
  -2   5  14       59.33       72.56     32.71 o 
  -1   5  14       97.65      -10.89     80.42 o 
   0   5  14      120.65       54.36     46.02 o 
   1   5  14       89.03       32.42     44.02 o 
   2   5  14       57.92      100.05     34.90 o 
   3   5  14       71.05      119.16     35.28 o 
   4   5  14      191.71      159.97     34.45 o 
   5   5  14       30.97       54.15     65.65 o 
   6   5  14       65.37      -16.47     33.70 o 
   7   5  14       38.28       72.79     31.57 o 
   8   5  14      138.87      161.76     33.75 o 
   9   5  14       67.58      157.79     26.60 o 
  10   5  14       46.06       42.13     27.76 o 
  -3   6  14       71.93       50.82     43.93 o 
  -2   6  14       25.77       52.06     47.02 o 
  -1   6  14       33.83       22.26     32.66 o 
   0   6  14       41.24       16.15     33.15 o 
   1   6  14        0.63      -27.98     42.22 o 
   2   6  14      131.77      126.30     34.55 o 
   3   6  14      170.33      161.89     34.08 o 
   4   6  14       35.75       56.09     39.68 o 
   5   6  14      420.00      402.52     57.95 o 
   6   6  14      338.58      321.24     41.74 o 
   7   6  14      174.48      136.39     52.99 o 
   8   6  14       39.59       43.76     26.94 o 
   9   6  14       10.05       -2.21     25.63 o 
  10   6  14        1.90        5.83     33.19 o 
  -2   7  14      133.18      117.58     32.31 o 
  -1   7  14       83.41       66.26     34.56 o 
   0   7  14      477.28      426.50     34.19 o 
   1   7  14      302.85      338.77     37.57 o 
   2   7  14        1.41       35.95     34.05 o 
   3   7  14       46.41       18.47     33.83 o 
   4   7  14        2.91      -38.56     58.53 o 
   5   7  14       17.55       42.70     39.65 o 
   6   7  14       30.87       46.75     31.69 o 
   7   7  14      122.05      127.80     30.96 o 
   8   7  14        2.89       16.05     27.14 o 
   9   7  14       17.85       50.59     59.05 o 
  -2   8  14        8.92      -32.81     32.81 o 
  -1   8  14      150.21      118.42     32.18 o 
   0   8  14        7.74       42.83     31.91 o 
   1   8  14        4.07      -29.37     31.66 o 
   2   8  14        4.06       -9.27     37.36 o 
   3   8  14      155.10      196.16     33.08 o 
   4   8  14      281.76      290.08     33.28 o 
   5   8  14      227.73      265.93     32.78 o 
   6   8  14      304.34      345.02     52.45 o 
   7   8  14      233.96      237.40     51.56 o 
   8   8  14       60.40       98.97     43.38 o 
   9   8  14        0.46      -12.19     27.36 o 
  -1   9  14       66.91       70.90     35.04 o 
   0   9  14      130.50      101.84     31.90 o 
   1   9  14      325.14      280.97     32.68 o 
   2   9  14      187.11      253.18     63.18 o 
   3   9  14       48.15       31.55     31.96 o 
   4   9  14       86.44      116.37     32.78 o 
   5   9  14      229.35      222.95     32.36 o 
   6   9  14       46.77       39.30     33.78 o 
   7   9  14        8.12      -28.86     63.04 o 
   8   9  14       18.63      -16.04     54.00 o 
   0  10  14        4.18       27.74     34.67 o 
   1  10  14      619.54      619.92     40.17 o 
   2  10  14      288.99      214.22     33.31 o 
   3  10  14        7.72       70.33     35.86 o 
   4  10  14      229.50      338.29     50.54 o 
   5  10  14      189.29      155.30     32.05 o 
   6  10  14      158.42      164.63     31.35 o 
   7  10  14       64.52       43.82     42.58 o 
   1  11  14        3.61       91.86     31.88 o 
   2  11  14       22.27       31.60     31.90 o 
   3  11  14       10.63       13.52     38.50 o 
   4  11  14       15.08        3.85     31.83 o 
   5  11  14       22.97       58.08     33.33 o 
   6  11  14       10.67       39.59     30.90 o 
   2  -8  15      126.84      128.16     29.71 o 
   3  -8  15       77.28      123.13     28.61 o 
   0  -7  15      123.80       15.11    105.50 o 
   1  -7  15      290.21      105.09     51.89 o 
   2  -7  15       30.30       -1.74     30.66 o 
   3  -7  15       15.94      -29.43     30.30 o 
   4  -7  15       37.18       -0.34     38.63 o 
   5  -7  15        1.17      -27.13     29.87 o 
  -1  -6  15       70.11      146.12     36.76 o 
   0  -6  15       25.18       91.56     37.24 o 
   1  -6  15        0.32      -52.30     52.30 o 
   2  -6  15        1.54       27.91     30.10 o 
   3  -6  15      119.93      162.85     31.00 o 
   4  -6  15      121.77       -7.50     42.48 o 
   5  -6  15      114.79      161.23     30.45 o 
   6  -6  15      130.91       83.70     40.74 o 
  -2  -5  15       30.37       30.29     64.61 o 
  -1  -5  15       15.59      -24.28     62.77 o 
   0  -5  15       28.65      109.13     87.81 o 
   1  -5  15       72.70       96.63     53.36 o 
   2  -5  15      105.69       43.79     94.64 o 
   3  -5  15      165.61      104.04     45.26 o 
   4  -5  15      102.06       42.82     31.64 o 
   5  -5  15      108.31       98.04     72.20 o 
   6  -5  15       48.64       38.82     41.59 o 
   7  -5  15       22.79       28.46     40.94 o 
  -2  -4  15       98.17       67.24     37.59 o 
  -1  -4  15        9.47       60.14     39.12 o 
   0  -4  15        9.94       62.24     38.63 o 
   1  -4  15       12.56       86.53     36.85 o 
   2  -4  15       95.64       61.66     47.47 o 
   3  -4  15      324.80      263.93     32.61 o 
   4  -4  15      219.26      286.18     35.65 o 
   5  -4  15       89.61      115.84     44.08 o 
   6  -4  15        8.20       33.30     33.08 o 
   7  -4  15       98.75      118.75     31.62 o 
   8  -4  15       24.38       79.48     51.88 o 
  -3  -3  15        4.23       14.79     36.12 o 
  -2  -3  15       31.52       82.66     36.64 o 
  -1  -3  15       54.77        3.79    106.07 o 
   0  -3  15      269.90      181.34     51.02 o 
   1  -3  15       76.05       92.89     38.12 o 
   2  -3  15        1.28       15.92     45.49 o 
   3  -3  15      131.40      100.54     33.30 o 
   4  -3  15       74.33       40.21     32.58 o 
   5  -3  15        3.15       -7.54     47.93 o 
   6  -3  15        0.28       52.49     43.63 o 
   7  -3  15       74.85       46.30     69.72 o 
   8  -3  15       36.20       62.28     31.66 o 
  -3  -2  15      150.04      117.53     66.66 o 
  -2  -2  15      179.75      104.54     38.31 o 
  -1  -2  15      145.56      145.46     65.93 o 
   0  -2  15       72.73       87.58     42.53 o 
   1  -2  15       36.38       26.08     36.13 o 
   2  -2  15      156.91      158.46     56.00 o 
   3  -2  15        2.13        1.63     57.35 o 
   4  -2  15      276.79      192.28     33.40 o 
   5  -2  15      262.30      259.99     35.28 o 
   6  -2  15      192.96      241.05     48.78 o 
   7  -2  15       52.99       27.27     37.90 o 
   8  -2  15      101.79       28.16     31.03 o 
   9  -2  15       74.79      -12.69     49.22 o 
  -3  -1  15        9.73       -6.27     49.14 o 
  -2  -1  15       29.19       77.47     38.31 o 
  -1  -1  15      255.11      298.62     74.75 o 
   0  -1  15      277.14      245.49     56.81 o 
   1  -1  15      189.94      207.93     46.86 o 
   2  -1  15        5.03       -6.88     33.66 o 
   3  -1  15       35.51       49.83     45.16 o 
   4  -1  15       15.54       75.09     33.45 o 
   5  -1  15      174.26      180.94     33.93 o 
   6  -1  15       27.09       54.72     32.53 o 
   7  -1  15        0.78       50.67     51.37 o 
   8  -1  15       66.08       -0.72     30.98 o 
   9  -1  15       68.19      117.80    105.36 o 
  -3   0  15       30.09      -46.84     46.84 o 
  -2   0  15      280.30      339.48    163.87 o 
  -1   0  15       67.07        3.63     38.48 o 
   0   0  15       67.34      157.55     54.14 o 
   1   0  15       30.61      -13.35     32.92 o 
   2   0  15       39.79       29.30     46.73 o 
   3   0  15       61.64       48.57     33.62 o 
   4   0  15       17.88       32.13     44.53 o 
   5   0  15      120.62       24.01     34.07 o 
   6   0  15      275.81      211.17     38.41 o 
   7   0  15       68.47       80.47     33.96 o 
   8   0  15       65.42       90.64     30.77 o 
   9   0  15      119.86      102.68     40.98 o 
  -3   1  15        6.79      -21.57     85.59 o 
  -2   1  15       44.62       -4.30     37.21 o 
  -1   1  15       41.34       49.59     37.59 o 
   0   1  15      123.68      161.91     34.05 o 
   1   1  15      378.45      367.52     33.84 o 
   2   1  15       69.74      101.91     33.68 o 
   3   1  15       39.90       19.30     33.02 o 
   4   1  15      386.46      376.27     37.31 o 
   5   1  15      101.76      135.85     35.71 o 
   6   1  15       71.77       51.09     47.06 o 
   7   1  15       43.17       80.25     31.71 o 
   8   1  15       10.42       24.44     31.62 o 
   9   1  15        0.71       82.59     29.85 o 
  -3   2  15       44.83       43.25     37.88 o 
  -2   2  15      133.74       81.48     38.16 o 
  -1   2  15       70.77      113.44     99.40 o 
   0   2  15       16.86       76.09     33.21 o 
   1   2  15       30.06       15.31     45.52 o 
   2   2  15        2.80       -8.58     34.27 o 
   3   2  15      117.05      158.67     58.94 o 
   4   2  15      106.62      123.22     33.48 o 
   5   2  15        0.56       32.19     33.34 o 
   6   2  15       47.28       96.81     33.58 o 
   7   2  15      140.82      116.56     31.79 o 
   8   2  15        2.10       23.29     30.74 o 
   9   2  15      108.81      153.28     36.63 o 
  -3   3  15        7.53       53.58     41.01 o 
  -2   3  15        1.01       81.77     54.27 o 
  -1   3  15      135.03      127.78     48.83 o 
   0   3  15      242.65      316.49     48.07 o 
   1   3  15      135.49       15.21     40.27 o 
   2   3  15      306.99      365.59     54.14 o 
   3   3  15      144.75      205.38     52.93 o 
   4   3  15      218.37      157.20     32.80 o 
   5   3  15        1.62      -27.45     46.12 o 
   6   3  15        0.35       16.52     38.24 o 
   7   3  15       20.97       41.61     34.84 o 
   8   3  15        1.12       64.86     29.83 o 
   9   3  15       38.93       91.49     31.67 o 
  -2   4  15       70.54       99.57     34.81 o 
  -1   4  15       81.46      110.35     37.85 o 
   0   4  15        1.20       23.51     35.85 o 
   1   4  15       16.61       28.54     72.37 o 
   2   4  15       11.44       41.36     44.24 o 
   3   4  15       10.55      -33.35     36.38 o 
   4   4  15       76.55      109.30     40.82 o 
   5   4  15      294.00      248.62     38.22 o 
   6   4  15      377.43      318.43     57.25 o 
   7   4  15      108.58       76.89     31.42 o 
   8   4  15       29.72        4.52     38.02 o 
   9   4  15       33.53       16.71     30.70 o 
  -2   5  15        6.55       55.72     39.78 o 
  -1   5  15       94.93       67.82     40.06 o 
   0   5  15        0.24       38.23     38.80 o 
   1   5  15      138.42      184.23     42.78 o 
   2   5  15       52.51      132.04     72.19 o 
   3   5  15      133.01       95.80     35.86 o 
   4   5  15      110.53      143.50     32.82 o 
   5   5  15       50.05       69.12     32.87 o 
   6   5  15      100.22      133.22     36.50 o 
   7   5  15      233.98      240.79     35.70 o 
   8   5  15        7.60      -11.45     33.22 o 
   9   5  15        0.12       84.81     48.47 o 
  -2   6  15       92.01      112.32     32.16 o 
  -1   6  15       36.26      -43.36     44.10 o 
   0   6  15      224.19      197.96     40.03 o 
   1   6  15        0.60      -32.46     33.03 o 
   2   6  15      145.74      129.57     33.38 o 
   3   6  15      115.96      117.32     32.91 o 
   4   6  15        2.79       98.96     52.65 o 
   5   6  15       80.20      207.23     32.35 o 
   6   6  15        7.22       21.91     30.93 o 
   7   6  15      124.01       55.35     62.08 o 
   8   6  15       34.99       27.52     45.57 o 
   9   6  15       22.76       31.49     48.12 o 
  -1   7  15       17.06       69.85     31.59 o 
   0   7  15       18.06       45.88     42.23 o 
   1   7  15       40.48      145.93     71.08 o 
   2   7  15      194.04      142.93     33.40 o 
   3   7  15      180.76      215.47     32.58 o 
   4   7  15      109.08       87.97     32.41 o 
   5   7  15      132.30      138.50     35.51 o 
   6   7  15      491.92      528.92     31.88 o 
   7   7  15       61.69       30.72     30.88 o 
   8   7  15       33.40       49.85     64.08 o 
   0   8  15       39.85       46.11     31.23 o 
   1   8  15       75.37       99.85     31.79 o 
   2   8  15       42.14       17.36     39.02 o 
   3   8  15      243.01      216.04     32.62 o 
   4   8  15      207.35      230.80     44.09 o 
   5   8  15        8.37      105.51     77.21 o 
   6   8  15        4.31      -27.70     30.57 o 
   7   8  15       41.38       55.61     31.54 o 
   8   8  15       18.77       44.22     49.96 o 
   1   9  15       33.87        3.47     32.07 o 
   2   9  15      156.98      148.25     39.08 o 
   3   9  15      178.75      229.94     56.21 o 
   4   9  15       29.77        3.88     31.90 o 
   5   9  15        9.71       27.20     30.87 o 
   6   9  15       13.63       47.64     47.86 o 
   7   9  15        0.64       34.89     29.64 o 
   2  10  15        0.41      -24.49     35.14 o 
   3  10  15        6.41       35.24     35.90 o 
   4  10  15        0.34       27.51     34.78 o 
   5  10  15       25.54        9.25     40.64 o 
   6  10  15      107.90       63.50     30.67 o 
   2  -6  16       80.62       46.26     38.25 o 
   3  -6  16       20.88       70.04     30.35 o 
   4  -6  16        0.07      -40.20     58.03 o 
   0  -5  16        1.05       46.76     37.12 o 
   1  -5  16       95.15      130.46     53.12 o 
   2  -5  16       32.08       -0.23     30.23 o 
   3  -5  16      174.52      154.51     33.98 o 
   4  -5  16      199.19      204.65     31.65 o 
   5  -5  16       72.52       24.88     30.60 o 
   0  -4  16       90.33      129.14     55.29 o 
   1  -4  16       42.59       58.37     53.04 o 
   2  -4  16       21.10       58.87     41.76 o 
   3  -4  16        3.44      -21.92     32.45 o 
   4  -4  16        6.29      -12.07     47.55 o 
   5  -4  16        0.08       30.90     75.86 o 
   6  -4  16        6.32       72.25     30.81 o 
  -1  -3  16       97.63      158.54     39.24 o 
   0  -3  16       14.81       11.75     37.41 o 
   1  -3  16      140.50      137.18     38.91 o 
   2  -3  16      217.79      109.75     31.10 o 
   3  -3  16      323.87      290.38     47.64 o 
   4  -3  16        0.55      -10.84     34.55 o 
   5  -3  16        2.80        8.53     30.31 o 
   6  -3  16      181.94      222.72     31.99 o 
   7  -3  16       79.03       75.55     30.72 o 
  -1  -2  16      237.65      262.43     95.28 o 
   0  -2  16       47.25      178.49     90.76 o 
   1  -2  16      335.13      308.74    107.59 o 
   2  -2  16       72.77      137.92     42.18 o 
   3  -2  16      127.99      172.55     35.00 o 
   4  -2  16        0.24       35.83     43.34 o 
   5  -2  16        2.98      -17.96     33.32 o 
   6  -2  16       69.02       90.16     36.55 o 
   7  -2  16       46.43       32.45     65.97 o 
  -1  -1  16       36.20       77.88     41.30 o 
   0  -1  16        8.17      -41.96     41.96 o 
   1  -1  16       21.11       77.98     97.78 o 
   2  -1  16       93.42       92.19     31.44 o 
   3  -1  16      367.60      346.22     37.78 o 
   4  -1  16      307.31      333.81     46.94 o 
   5  -1  16       31.37      120.69     31.80 o 
   6  -1  16      104.65      108.99     49.43 o 
   7  -1  16      141.90      170.98     31.78 o 
   8  -1  16      182.46      176.58     31.52 o 
  -2   0  16       54.30      -38.00     38.00 o 
  -1   0  16      108.65       72.24     43.58 o 
   0   0  16       35.61      124.07     31.48 o 
   1   0  16      241.34      219.67    122.04 o 
   2   0  16      270.74      210.11     32.22 o 
   3   0  16      355.68      357.81     31.98 o 
   4   0  16      646.29      564.21     78.36 o 
   5   0  16      336.54      332.54     52.14 o 
   6   0  16        5.10       72.42     31.18 o 
   7   0  16       32.97      113.03     48.01 o 
   8   0  16       32.12       25.48     39.66 o 
  -2   1  16       16.31       12.98     42.86 o 
  -1   1  16        1.90       19.28     57.22 o 
   0   1  16       37.09      104.20     32.79 o 
   1   1  16       16.11       99.68     62.40 o 
   2   1  16      103.47       88.70     44.11 o 
   3   1  16       34.54       52.55     31.40 o 
   4   1  16        5.48        3.36     31.14 o 
   5   1  16      276.14      240.22     32.15 o 
   6   1  16      149.18      121.58     31.44 o 
   7   1  16      112.17      105.40     36.96 o 
   8   1  16       55.04        2.02     41.54 o 
  -1   2  16       13.27       19.45     31.14 o 
   0   2  16      181.10      166.16     32.39 o 
   1   2  16       57.64      -30.10     41.49 o 
   2   2  16      119.67      165.95     32.04 o 
   3   2  16      344.97      313.32     36.70 o 
   4   2  16      242.78      229.94     82.54 o 
   5   2  16        3.95       29.59     33.04 o 
   6   2  16        4.56       45.56     56.54 o 
   7   2  16        4.38       34.37     30.09 o 
   8   2  16       28.57       33.86     34.40 o 
  -1   3  16       72.99      123.24     34.82 o 
   0   3  16       35.40       27.40     58.98 o 
   1   3  16       27.32       52.57     41.04 o 
   2   3  16       28.29       94.19     33.86 o 
   3   3  16        8.29      -16.57     32.19 o 
   4   3  16       32.75       31.76     38.34 o 
   5   3  16       13.21       82.86     31.41 o 
   6   3  16      172.61      192.10     89.92 o 
   7   3  16      224.04      160.99     44.23 o 
   8   3  16       60.84       22.97     62.77 o 
  -1   4  16       10.94       -5.62     31.68 o 
   0   4  16      282.00      295.94     46.55 o 
   1   4  16      365.55      277.83     41.82 o 
   2   4  16       45.85       -3.30     35.59 o 
   3   4  16       84.92      111.78     36.04 o 
   4   4  16       54.96       27.43     31.77 o 
   5   4  16       78.59      108.95     31.95 o 
   6   4  16       23.15       28.53     38.58 o 
   7   4  16        3.75       18.10     30.79 o 
   8   4  16        1.67       -7.70     39.55 o 
  -1   5  16      138.92      125.82     34.53 o 
   0   5  16       19.82       33.69     35.23 o 
   1   5  16        0.65       69.32     31.78 o 
   2   5  16       88.18      125.69     32.19 o 
   3   5  16        2.40      -21.89     36.47 o 
   4   5  16       75.87      128.39     38.28 o 
   5   5  16      130.41      145.62     46.40 o 
   6   5  16      254.16      253.93     44.28 o 
   7   5  16       39.48       -7.50     40.72 o 
   8   5  16       59.33       36.39     47.06 o 
   0   6  16       42.79      -22.59     32.18 o 
   1   6  16       96.20       96.26     31.77 o 
   2   6  16       65.61       71.12     31.94 o 
   3   6  16      163.25      132.30     35.98 o 
   4   6  16      142.41      146.89     31.63 o 
   5   6  16      226.18      203.95     37.68 o 
   6   6  16       53.29        0.88     49.77 o 
   7   6  16       46.17       15.19     41.06 o 
   1   7  16        3.45      -21.76     31.59 o 
   2   7  16        0.55       68.90     39.93 o 
   3   7  16       14.90        8.20     32.01 o 
   4   7  16        5.33        1.86     41.03 o 
   5   7  16       26.87       25.77     31.10 o 
   6   7  16        0.75       36.33     35.19 o 
   7   7  16       95.18      111.98     43.31 o 
   2   8  16        1.03       19.23     82.35 o 
   3   8  16        1.60       38.00     30.80 o 
   4   8  16       43.87      102.24     31.38 o 
   5   8  16       29.54       58.42     30.68 o 
   6   8  16        1.57        2.72     30.87 o 
   2  -3  17      185.14      116.73     39.40 o 
   3  -3  17       75.21       84.35     29.97 o 
   4  -3  17       61.59       82.16     38.38 o 
   5  -3  17        0.68       52.18     31.96 o 
   1  -2  17        0.15       57.48     72.95 o 
   2  -2  17      125.29      159.59     66.49 o 
   3  -2  17        1.99      -30.64     30.64 o 
   4  -2  17       49.34       41.75     30.78 o 
   5  -2  17       20.39       16.27     30.28 o 
   1  -1  17      181.67      220.35     39.36 o 
   2  -1  17       98.21       99.20     31.04 o 
   3  -1  17        2.90       46.48     33.40 o 
   4  -1  17       33.45       28.06     46.66 o 
   5  -1  17        5.96      -59.63     59.91 o 
   6  -1  17        6.56       28.31     30.86 o 
   0   0  17        3.16      -27.63     31.05 o 
   1   0  17        5.04       55.84     39.65 o 
   2   0  17       18.73       31.37     79.28 o 
   3   0  17       48.48       75.81     39.45 o 
   4   0  17        0.45       98.44     53.89 o 
   5   0  17       28.13       -3.79     36.65 o 
   6   0  17      237.06      110.35     30.89 o 
   0   1  17        8.56      -30.66     30.66 o 
   1   1  17      235.59      182.23     45.24 o 
   2   1  17      112.45       83.81     48.68 o 
   3   1  17        0.98       10.47     49.55 o 
   4   1  17      140.98       76.30     47.92 o 
   5   1  17      190.97      215.10     33.95 o 
   6   1  17       17.83       58.75     62.84 o 
   7   1  17        9.74       20.73     30.98 o 
   1   2  17        0.29       58.52    135.38 o 
   2   2  17        3.37       16.36     31.42 o 
   3   2  17        0.57        7.20     31.47 o 
   4   2  17       36.45       23.95     31.09 o 
   5   2  17      261.86      196.43     51.87 o 
   6   2  17       99.71       44.89     30.73 o 
   7   2  17      212.37      222.15     31.00 o 
   1   3  17      164.66      198.41     32.01 o 
   2   3  17      247.16      251.93     69.07 o 
   3   3  17      121.29      159.47     30.68 o 
   4   3  17        6.17      -17.49     54.92 o 
   5   3  17       14.12       36.05     31.66 o 
   6   3  17      109.91       79.75     30.80 o 
   7   3  17        6.57      -30.81     30.81 o 
   1   4  17        0.42      -35.90     35.90 o 
   2   4  17       34.35       87.41     31.37 o 
   3   4  17        4.48       76.52     31.06 o 
   4   4  17       19.65      103.41     37.32 o 
   5   4  17      212.72      162.70     34.29 o 
   6   4  17      147.81      111.32     49.64 o 
   2   5  17       55.25      -25.73     53.09 o 
   3   5  17       27.18        5.01     31.23 o 
   4   5  17       34.50       61.88     31.50 o 
   5   5  17       25.39       17.32     73.86 o 
   6   5  17        0.72       49.13     37.94 o 
   3   6  17        0.29       38.90     53.19 o 
   4   6  17       73.50      102.16     31.53 o 
   5   6  17       81.27       93.79     31.29 o 
                                                 
